# Supplementary material for: Polymorphic form II of 4,4′-methyl­enebis(benzene­sulfonamide)
Source: Acta Crystallogr Sect E Struct Rep Online. 2010 Jun 9;66(Pt 7):o1619. doi: 10.1107/S1600536810021409 (PMC3006756; doi:10.1107/S1600536810021409)
Supplement: Supplementary file 1 [file e-66-o1619-sup1.cif]

##############################################################################
###                                                                        ###
###        Electronic paper (Acta Crystallographica Section E)             ###
###                                                                        ###
##############################################################################
#                                                                            #
# This CIF contains the data in a paper accepted for publication in Acta     #
# Crystallographica Section E. It conforms to the requirements of Notes      #
# for Authors for Section E, and has been peer reviewed under the auspices   #
# of the IUCr Commission on Journals.                                        #
#                                                                            #
# Full details of the Crystallographic Information File format               #
# are given in the paper "The Crystallographic Information File (CIF):       #
# a New Standard Archive File for Crystallography" by S. R. Hall, F. H.      #
# Allen and I. D. Brown [Acta Cryst. (1991), A47, 655-685].                  #
#                                                                            #
# The current version of the core CIF dictionary is obtainable from          #
# ftp://ftp.iucr.org/pub/cif_core.dic. The current version number is 2.4.    #
#                                                                            #
# Software is freely available for graphical display of the structure(s) in  #
# this CIF.  For information consult the CIF home page http://www.iucr.org/  #
# cif/home.html                                                              #
#                                                                            #
# This file may be used for bona fide research purposes within the           #
# scientific community so long as proper attribution is given to the journal # 
# article from which it was obtained.                                        #
#                                                                            #
##############################################################################
                                             
data_global
_journal_date_recd_electronic     2010-06-01
_journal_date_accepted     2010-06-04
_journal_name_full     'Acta Crystallographica, Section E'
_journal_year     2010
_journal_volume     66
_journal_issue      7
_journal_page_first     o1619
_journal_page_last     o1619
_journal_paper_category     QO
_journal_coeditor_code     IM2209
_publ_contact_author_name     'Thomas Gelbrich'
_publ_contact_author_address
;
Institut f\"ur Pharmazie,
Universit\"at Innsbruck,
Innrain 52,
6020 Innsbruck,
Austria
;
_publ_contact_author_email     'thomas.gelbrich@uibk.ac.at'
_publ_contact_author_fax     '+43 512 507 5306'
_publ_contact_author_phone     '+43 512 507 2939'
_publ_section_title
;
Form II of 4,4'-methylenebis(benzenesulfonamide)
;
loop_
    _publ_author_name
    _publ_author_footnote
    _publ_author_address
    'Gelbrich, Thomas' .
;
Institute of Pharmacy,
University of Innsbruck,
Innrain 52,
6020 Innsbruck,
Austria
;
    'Haddow, Mairi F.'
;
Current address: School of Chemistry, University of Bristol,
Cantock's Close, Bristol BS8 1TS, England.
;
;
Institute of Pharmacy,
University of Innsbruck,
Innrain 52,
6020 Innsbruck,
Austria
;
    'Griesser, Ulrich J.' .
;
Institute of Pharmacy,
University of Innsbruck,
Innrain 52,
6020 Innsbruck,
Austria
;
data_I
_chemical_name_systematic
;
4,4'-methylenebis(benzenesulfonamide)
;
_chemical_name_common     'diphenylmethanesulfonamide'
_chemical_formula_moiety     'C13 H14 N2 O4 S2'
_chemical_formula_sum     'C13 H14 N2 O4 S2'
_chemical_formula_iupac     'C13 H14 N2 O4 S2'
_chemical_formula_weight     326.38
_symmetry_cell_setting     monoclinic
_symmetry_space_group_name_H-M     'P 21'
_symmetry_space_group_name_Hall     'P 2yb'
loop_
    _symmetry_equiv_pos_as_xyz
    'x, y, z'
    '-x, y+1/2, -z'
_cell_length_a     10.8251(5)
_cell_length_b     5.0791(3)
_cell_length_c     12.6912(5)
_cell_angle_alpha     90
_cell_angle_beta     90.931(3)
_cell_angle_gamma     90
_cell_volume     697.69(6)
_cell_formula_units_Z     2
_cell_measurement_reflns_used     6304
_cell_measurement_theta_min     2.91
_cell_measurement_theta_max     26.022
_cell_measurement_temperature     120(2)
_exptl_crystal_description     needle
_exptl_crystal_colour     colourless
_exptl_crystal_size_max     0.25
_exptl_crystal_size_mid     0.1
_exptl_crystal_size_min     0.05
_exptl_crystal_density_diffrn     1.554
_exptl_crystal_density_method     'not measured'
_exptl_crystal_F_000     340
_exptl_absorpt_coefficient_mu     0.399
_exptl_absorpt_correction_type     multi-scan
_exptl_absorpt_process_details     '(SADABS; Sheldrick, 2007)'
_exptl_absorpt_correction_T_min     0.9069
_exptl_absorpt_correction_T_max     0.9803
_diffrn_ambient_temperature     120(2)
_diffrn_radiation_type     MoK\a
_diffrn_radiation_wavelength     0.71073
_diffrn_radiation_source     'Bruker--Nonius FR591 rotating anode'
_diffrn_radiation_monochromator     graphite
_diffrn_measurement_device_type
                               'Bruker--Nonius Roper CCD camera on \k-goniostat'
_diffrn_measurement_device     '95mm CCD camera on \k-goniostat'
_diffrn_measurement_method     '\f & \w scans'
_diffrn_detector_area_resol_mean     9.091
_diffrn_reflns_number     7877
_diffrn_reflns_av_R_equivalents     0.0536
_diffrn_reflns_theta_min     3.7
_diffrn_reflns_theta_max     25.99
_diffrn_reflns_theta_full     25
_diffrn_measured_fraction_theta_max     0.996
_diffrn_measured_fraction_theta_full     0.996
_diffrn_reflns_limit_h_min     -13
_diffrn_reflns_limit_h_max     12
_diffrn_reflns_limit_k_min     -5
_diffrn_reflns_limit_k_max     6
_diffrn_reflns_limit_l_min     -15
_diffrn_reflns_limit_l_max     15
_refine_special_details
;
Refinement of <i>F</i>^2^ against ALL reflections. The weighted <i>R</i>-factor
<i>wR</i> and goodness of fit <i>S</i> are based on <i>F</i>^2^, conventional
<i>R</i>-factors <i>R</i> are based on <i>F</i>, with <i>F</i> set to zero for
negative <i>F</i>^2^. The threshold expression of <i>F</i>^2^ >
\s(<i>F</i>^2^) is used only for calculating <i>R</i>-factors(gt) <i>etc</i>.
and is not relevant to the choice of reflections for refinement.
<i>R</i>-factors based on <i>F</i>^2^ are statistically about twice as large
as those based on <i>F</i>, and <i>R</i>- factors based on ALL data will be
even larger.
;
_reflns_number_total     2438
_reflns_number_gt     2152
_reflns_threshold_expression     I>2sigma(I)
_refine_ls_structure_factor_coef     Fsqd
_refine_ls_matrix_type     full
_refine_ls_R_factor_all     0.0475
_refine_ls_R_factor_gt     0.0375
_refine_ls_wR_factor_gt     0.0826
_refine_ls_wR_factor_ref     0.0870
_refine_ls_goodness_of_fit_ref     1.055
_refine_ls_restrained_S_all     1.054
_refine_ls_number_reflns     2438
_refine_ls_number_parameters     216
_refine_ls_number_restraints     5
_refine_ls_hydrogen_treatment     mixed
_refine_ls_weighting_scheme     calc
_refine_ls_weighting_details
         'calc w=1/[\s^2^(Fo^2^)+(0.0361P)^2^+0.1820P] where P=(Fo^2^+2Fc^2^)/3'
_atom_sites_solution_hydrogens     geom
_atom_sites_solution_primary     direct
_atom_sites_solution_secondary     difmap
_refine_ls_shift/su_max     0.001
_refine_ls_shift/su_mean     0.000
_refine_diff_density_max     0.258
_refine_diff_density_min     -0.457
_refine_ls_extinction_method     none
_refine_ls_extinction_coef     ?
_refine_ls_abs_structure_details     'Flack (1983), 904 Friedel pairs'
_refine_ls_abs_structure_Flack     -0.18(9)
loop_
    _atom_type_symbol
    _atom_type_description
    _atom_type_scat_dispersion_real
    _atom_type_scat_dispersion_imag
    _atom_type_scat_source
    'C' 'C' 0.0033 0.0016
                         'International Tables Vol C Tables 4.2.6.8 and 6.1.1.4'
    'H' 'H' 0.0000 0.0000
                         'International Tables Vol C Tables 4.2.6.8 and 6.1.1.4'
    'N' 'N' 0.0061 0.0033
                         'International Tables Vol C Tables 4.2.6.8 and 6.1.1.4'
    'O' 'O' 0.0106 0.0060
                         'International Tables Vol C Tables 4.2.6.8 and 6.1.1.4'
    'S' 'S' 0.1246 0.1234
                         'International Tables Vol C Tables 4.2.6.8 and 6.1.1.4'
_computing_data_collection     'COLLECT (Hooft, 1998)'
_computing_cell_refinement     'SCALEPACK (Otwinowski & Minor, 1997)'
_computing_data_reduction     'DENZO and SCALEPACK (Otwinowski & Minor, 1997)'
_computing_structure_solution     'SHELXL97 (Sheldrick, 2008)'
_computing_structure_refinement     'SHELXL97 (Sheldrick, 2008)'
_computing_molecular_graphics
     'XP in SHELXTL (Sheldrick, 2008) and Mercury (Macrae <i>et al.</i>,  2006)'
_computing_publication_material     'publCIF (Westrip, 2010)'
loop_
    _atom_site_type_symbol
    _atom_site_label
    _atom_site_fract_x
    _atom_site_fract_y
    _atom_site_fract_z
    _atom_site_U_iso_or_equiv
    _atom_site_adp_type
    _atom_site_calc_flag
    _atom_site_refinement_flags
    _atom_site_occupancy
    _atom_site_disorder_assembly
    _atom_site_disorder_group
    S S1 0.20189(6) -0.23188(15) 0.54432(5) 0.01593(18) Uani d . 1 . .
    S S2 0.88754(6) 0.73072(17) 0.14221(5) 0.01695(19) Uani d . 1 . .
    O O1 0.1335(2) -0.4632(4) 0.51332(16) 0.0205(5) Uani d . 1 . .
    O O2 0.30683(18) -0.2579(6) 0.61295(14) 0.0238(5) Uani d . 1 . .
    O O3 0.90887(19) 0.8314(5) 0.03829(15) 0.0249(6) Uani d . 1 . .
    O O4 0.90645(19) 0.9060(4) 0.23016(16) 0.0208(5) Uani d . 1 . .
    N N1 0.1033(3) -0.0417(6) 0.6023(2) 0.0189(6) Uani d D 1 . .
    H H1 0.035(3) -0.039(10) 0.563(3) 0.053(13) Uiso d D 1 . .
    H H2 0.129(3) 0.124(4) 0.608(3) 0.035(11) Uiso d D 1 . .
    N N2 0.9759(2) 0.4794(6) 0.1575(2) 0.0197(6) Uani d D 1 . .
    H H3 0.994(3) 0.410(7) 0.0960(18) 0.030(10) Uiso d D 1 . .
    H H4 0.965(3) 0.381(7) 0.213(2) 0.042(12) Uiso d D 1 . .
    C C1 0.3517(3) 0.3849(7) 0.1577(2) 0.0208(7) Uani d . 1 . .
    H H1A 0.3319 0.2784 0.0943 0.024(8) Uiso calc R 1 . .
    H H1B 0.2990 0.5441 0.1550 0.028(10) Uiso calc R 1 . .
    C C11 0.2504(3) -0.0654(6) 0.4304(2) 0.0169(7) Uani d . 1 . .
    C C12 0.1806(3) -0.0834(7) 0.3372(2) 0.0212(7) Uani d . 1 . .
    H H12 0.1097 -0.1934 0.3335 0.021(8) Uiso calc R 1 . .
    C C13 0.2160(3) 0.0610(7) 0.2502(2) 0.0200(7) Uani d . 1 . .
    H H13 0.1696 0.0470 0.1863 0.032(10) Uiso calc R 1 . .
    C C14 0.3184(2) 0.2261(7) 0.2547(2) 0.0164(6) Uani d . 1 . .
    C C15 0.3882(2) 0.2386(8) 0.3479(2) 0.0189(6) Uani d . 1 . .
    H H15 0.4599 0.3463 0.3514 0.045(12) Uiso calc R 1 . .
    C C16 0.3538(3) 0.0945(7) 0.4360(2) 0.0188(7) Uani d . 1 . .
    H H16 0.4011 0.1058 0.4995 0.026(9) Uiso calc R 1 . .
    C C21 0.7330(3) 0.6228(6) 0.1479(2) 0.0151(6) Uani d . 1 . .
    C C22 0.6511(2) 0.7639(7) 0.2093(2) 0.0174(6) Uani d . 1 . .
    H H22 0.6786 0.9108 0.2497 0.037(11) Uiso calc R 1 . .
    C C23 0.5271(3) 0.6854(6) 0.2106(2) 0.0179(7) Uani d . 1 . .
    H H23 0.4702 0.7814 0.2520 0.021(8) Uiso calc R 1 . .
    C C24 0.4857(3) 0.4701(6) 0.1528(2) 0.0170(7) Uani d . 1 . .
    C C25 0.5703(3) 0.3302(7) 0.0928(2) 0.0183(7) Uani d . 1 . .
    H H25 0.5432 0.1810 0.0536 0.030(10) Uiso calc R 1 . .
    C C26 0.6932(3) 0.4053(7) 0.0892(2) 0.0187(7) Uani d . 1 . .
    H H26 0.7498 0.3100 0.0473 0.043(11) Uiso calc R 1 . .
loop_
    _atom_site_aniso_label
    _atom_site_aniso_U_11
    _atom_site_aniso_U_22
    _atom_site_aniso_U_33
    _atom_site_aniso_U_12
    _atom_site_aniso_U_13
    _atom_site_aniso_U_23
    S1 0.0169(3) 0.0134(4) 0.0174(3) -0.0005(4) 0.0005(2) 0.0018(4)
    S2 0.0179(4) 0.0157(4) 0.0174(3) -0.0004(4) 0.0033(3) 0.0020(4)
    O1 0.0255(12) 0.0093(11) 0.0268(12) -0.0053(10) 0.0004(9) -0.0009(10)
    O2 0.0203(10) 0.0268(13) 0.0241(10) -0.0016(12) -0.0057(8) 0.0087(13)
    O3 0.0256(12) 0.0306(15) 0.0187(10) 0.0016(10) 0.0085(8) 0.0113(10)
    O4 0.0222(11) 0.0154(12) 0.0249(11) -0.0026(10) 0.0013(9) -0.0060(10)
    N1 0.0232(15) 0.0143(15) 0.0193(14) 0.0003(13) 0.0061(11) -0.0001(12)
    N2 0.0231(14) 0.0191(16) 0.0170(14) 0.0058(13) 0.0049(11) 0.0032(12)
    C1 0.0209(16) 0.0217(18) 0.0196(16) -0.0019(15) -0.0019(12) 0.0066(14)
    C11 0.0178(15) 0.0145(16) 0.0183(14) 0.0002(14) 0.0012(12) 0.0014(13)
    C12 0.0173(16) 0.0217(19) 0.0246(16) -0.0055(15) -0.0045(12) 0.0016(15)
    C13 0.0184(16) 0.0229(18) 0.0186(15) -0.0020(15) -0.0032(12) 0.0005(14)
    C14 0.0155(14) 0.0149(16) 0.0189(13) 0.0007(15) 0.0011(10) 0.0006(15)
    C15 0.0176(14) 0.0204(16) 0.0188(13) -0.0024(17) 0.0009(11) 0.0022(17)
    C16 0.0178(16) 0.0191(17) 0.0194(15) -0.0032(14) -0.0010(12) -0.0008(13)
    C21 0.0169(15) 0.0134(16) 0.0153(13) 0.0005(13) 0.0031(11) 0.0024(13)
    C22 0.0228(15) 0.0124(15) 0.0169(13) -0.0014(15) -0.0009(11) 0.0002(16)
    C23 0.0184(15) 0.0181(18) 0.0174(14) 0.0015(13) 0.0054(12) -0.0014(13)
    C24 0.0222(16) 0.0168(17) 0.0118(14) 0.0009(14) -0.0020(12) 0.0076(13)
    C25 0.0244(16) 0.0183(18) 0.0123(13) -0.0037(13) -0.0008(12) -0.0027(12)
    C26 0.0245(16) 0.0153(17) 0.0163(14) 0.0028(15) 0.0019(12) 0.0002(14)
_geom_special_details
;
All e.s.d.'s (except the e.s.d. in the dihedral angle between two l.s. planes)
are estimated using the full covariance matrix. The cell e.s.d.'s are taken
into account individually in the estimation of e.s.d.'s in distances, angles
and torsion angles; correlations between e.s.d.'s in cell parameters are only
used when they are defined by crystal symmetry. An approximate (isotropic)
treatment of cell e.s.d.'s is used for estimating e.s.d.'s involving l.s.
planes.
;
loop_
    _geom_bond_atom_site_label_1
    _geom_bond_atom_site_label_2
    _geom_bond_site_symmetry_2
    _geom_bond_distance
    _geom_bond_publ_flag
    S1 O2 . 1.4263(19) ?
    S1 O1 . 1.440(2) ?
    S1 N1 . 1.624(3) ?
    S1 C11 . 1.762(3) ?
    S2 O3 . 1.437(2) ?
    S2 O4 . 1.440(2) ?
    S2 N2 . 1.605(3) ?
    S2 C21 . 1.763(3) ?
    N1 H1 . 0.881(19) ?
    N1 H2 . 0.887(19) ?
    N2 H3 . 0.883(18) ?
    N2 H4 . 0.875(19) ?
    C1 C24 . 1.516(4) ?
    C1 C14 . 1.520(4) ?
    C1 H1A . 0.9900 ?
    C1 H1B . 0.9900 ?
    C11 C16 . 1.384(4) ?
    C11 C12 . 1.396(4) ?
    C12 C13 . 1.385(4) ?
    C12 H12 . 0.9500 ?
    C13 C14 . 1.390(4) ?
    C13 H13 . 0.9500 ?
    C14 C15 . 1.395(4) ?
    C15 C16 . 1.391(4) ?
    C15 H15 . 0.9500 ?
    C16 H16 . 0.9500 ?
    C21 C22 . 1.389(4) ?
    C21 C26 . 1.397(4) ?
    C22 C23 . 1.401(4) ?
    C22 H22 . 0.9500 ?
    C23 C24 . 1.387(4) ?
    C23 H23 . 0.9500 ?
    C24 C25 . 1.395(4) ?
    C25 C26 . 1.386(4) ?
    C25 H25 . 0.9500 ?
    C26 H26 . 0.9500 ?
loop_
    _geom_angle_atom_site_label_1
    _geom_angle_atom_site_label_2
    _geom_angle_atom_site_label_3
    _geom_angle_site_symmetry_1
    _geom_angle_site_symmetry_3
    _geom_angle
    _geom_angle_publ_flag
    O2 S1 O1 . . 119.49(15) ?
    O2 S1 N1 . . 107.52(14) ?
    O1 S1 N1 . . 105.68(14) ?
    O2 S1 C11 . . 107.49(13) ?
    O1 S1 C11 . . 109.03(14) ?
    N1 S1 C11 . . 107.02(15) ?
    O3 S2 O4 . . 117.93(14) ?
    O3 S2 N2 . . 106.86(13) ?
    O4 S2 N2 . . 108.72(13) ?
    O3 S2 C21 . . 108.36(13) ?
    O4 S2 C21 . . 106.48(13) ?
    N2 S2 C21 . . 108.18(15) ?
    S1 N1 H1 . . 108(3) ?
    S1 N1 H2 . . 114(2) ?
    H1 N1 H2 . . 107(4) ?
    S2 N2 H3 . . 111(2) ?
    S2 N2 H4 . . 118(3) ?
    H3 N2 H4 . . 121(4) ?
    C24 C1 C14 . . 115.1(2) ?
    C24 C1 H1A . . 108.5 ?
    C14 C1 H1A . . 108.5 ?
    C24 C1 H1B . . 108.5 ?
    C14 C1 H1B . . 108.5 ?
    H1A C1 H1B . . 107.5 ?
    C16 C11 C12 . . 120.5(3) ?
    C16 C11 S1 . . 119.5(2) ?
    C12 C11 S1 . . 120.0(2) ?
    C13 C12 C11 . . 119.2(3) ?
    C13 C12 H12 . . 120.4 ?
    C11 C12 H12 . . 120.4 ?
    C12 C13 C14 . . 121.1(3) ?
    C12 C13 H13 . . 119.4 ?
    C14 C13 H13 . . 119.4 ?
    C13 C14 C15 . . 118.9(3) ?
    C13 C14 C1 . . 119.1(3) ?
    C15 C14 C1 . . 122.0(3) ?
    C16 C15 C14 . . 120.6(3) ?
    C16 C15 H15 . . 119.7 ?
    C14 C15 H15 . . 119.7 ?
    C11 C16 C15 . . 119.7(3) ?
    C11 C16 H16 . . 120.2 ?
    C15 C16 H16 . . 120.2 ?
    C22 C21 C26 . . 120.9(3) ?
    C22 C21 S2 . . 118.5(2) ?
    C26 C21 S2 . . 120.6(2) ?
    C21 C22 C23 . . 118.7(3) ?
    C21 C22 H22 . . 120.6 ?
    C23 C22 H22 . . 120.6 ?
    C24 C23 C22 . . 121.3(3) ?
    C24 C23 H23 . . 119.4 ?
    C22 C23 H23 . . 119.4 ?
    C23 C24 C25 . . 118.8(3) ?
    C23 C24 C1 . . 120.2(3) ?
    C25 C24 C1 . . 120.9(3) ?
    C26 C25 C24 . . 121.1(3) ?
    C26 C25 H25 . . 119.4 ?
    C24 C25 H25 . . 119.4 ?
    C25 C26 C21 . . 119.2(3) ?
    C25 C26 H26 . . 120.4 ?
    C21 C26 H26 . . 120.4 ?
loop_
    _geom_hbond_atom_site_label_D
    _geom_hbond_atom_site_label_H
    _geom_hbond_atom_site_label_A
    _geom_hbond_site_symmetry_A
    _geom_hbond_distance_DH
    _geom_hbond_distance_HA
    _geom_hbond_distance_DA
    _geom_hbond_angle_DHA
    N1 H1 O1 2_556 0.881(19) 2.09(2) 2.960(4) 168(4)
    N1 H2 O1 1_565 0.887(19) 2.42(3) 3.166(4) 142(3)
    N1 H2 O4 2_646 0.887(19) 2.53(3) 3.116(4) 124(3)
    N2 H3 O3 2_745 0.883(18) 2.06(2) 2.898(3) 159(3)
    N2 H4 N1 2_656 0.875(19) 2.50(3) 3.182(3) 135(3)
    N2 H4 O4 1_545 0.875(19) 2.50(3) 3.149(4) 131(3)
