# Supplementary material for: Polymorphic form II of 4,4′-methyl­enebis(benzene­sulfonamide)
Source: Acta Crystallogr Sect E Struct Rep Online. 2010 Jun 9;66(Pt 7):o1619. doi: 10.1107/S1600536810021409 (PMC3006756; doi:10.1107/S1600536810021409)
Supplement: Supplementary file 2 [file e-66-o1619-Isup2.hkl]

#
# h,k,l, Fc-squared, Fo-squared, sigma(Fo-squared) and status flag
#
data_I
_shelx_title ' s92 in P2(1)'
_shelx_refln_list_code          4
_shelx_F_calc_maximum       98.56
_exptl_crystal_F_000       340.00
_reflns_d_resolution_high  0.8111
 
loop_
 _symmetry_equiv_pos_as_xyz
 'x, y, z'
 '-x, y+1/2, -z'
 
_cell_length_a    10.8251
_cell_length_b     5.0791
_cell_length_c    12.6912
_cell_angle_alpha  90.000
_cell_angle_beta   90.931
_cell_angle_gamma  90.000
 
_shelx_F_squared_multiplier     1.000
 
loop_
 _refln_index_h
 _refln_index_k
 _refln_index_l
 _refln_F_squared_calc
 _refln_F_squared_meas
 _refln_F_squared_sigma
 _refln_observed_status
   6  -5   0       33.84       30.41     14.09 o
   7  -5   0       55.30       54.15     13.58 o
   3  -4   0      158.47      169.11     15.97 o
   4  -4   0       42.80       46.38     11.53 o
   5  -4   0      337.15      371.15     19.54 o
   6  -4   0       52.91       49.26      9.81 o
   7  -4   0       23.02        9.69      9.91 o
   8  -4   0       44.67       43.32      9.42 o
   9  -4   0      122.35      136.83     15.10 o
  10  -4   0      255.51      267.50     32.80 o
   2  -3   0       93.17       85.24      9.65 o
   3  -3   0      588.44      566.97     26.41 o
   4  -3   0      480.30      513.18     22.75 o
   5  -3   0      116.01      126.69      9.73 o
   6  -3   0      687.18      679.74     39.34 o
   7  -3   0      219.33      224.94     10.51 o
   8  -3   0       68.61       62.55     14.61 o
   9  -3   0      138.42      160.32     14.43 o
  10  -3   0       58.60       64.29     19.56 o
  11  -3   0       29.94       43.39     11.19 o
   1  -2   0      506.38      549.44     45.18 o
   2  -2   0      422.96      422.31     19.15 o
   3  -2   0        3.72        8.29      3.32 o
   4  -2   0      325.73      341.09     13.75 o
   5  -2   0       13.49       11.23      4.08 o
   6  -2   0       39.37       50.19      8.04 o
   7  -2   0      142.08      161.63     12.64 o
   8  -2   0      281.28      269.32     36.17 o
   9  -2   0      209.54      234.68     23.36 o
  10  -2   0      372.00      325.38     37.92 o
  11  -2   0       35.92       13.40      9.74 o
  12  -2   0      182.98      150.75     41.08 o
   1  -1   0     1571.68     1442.80     50.33 o
   2  -1   0       48.51       60.18      4.03 o
   3  -1   0     3849.48     3614.50    147.85 o
   4  -1   0     1501.45     1416.11     53.76 o
   5  -1   0      563.71      627.62     22.45 o
   6  -1   0      541.09      536.51     21.64 o
   7  -1   0      932.96      989.43     33.03 o
   8  -1   0      328.06      353.99     17.14 o
   9  -1   0      383.86      374.81     21.63 o
  10  -1   0       26.55       27.27      7.29 o
  11  -1   0       12.50       13.61      5.95 o
  12  -1   0       66.72       56.34      9.29 o
   2   0   0     1065.05      978.99     27.11 o
   3   0   0      175.85      157.81      8.01 o
   4   0   0     1071.39     1028.11     24.13 o
   5   0   0     1339.47     1389.51     37.45 o
   6   0   0        2.34        4.39      2.42 o
   7   0   0      266.41      300.82     10.79 o
   8   0   0       25.13       22.10      4.03 o
   9   0   0      836.49      914.21     38.93 o
  10   0   0      682.84      774.69     37.00 o
  11   0   0       50.31       76.26     12.94 o
  12   0   0       90.91       54.81     38.26 o
  13   0   0      213.48      215.15     35.62 o
   1   1   0     1584.65     1484.93     57.46 o
   2   1   0       50.68       66.56      4.35 o
   3   1   0     3882.28     3662.59     89.86 o
   4   1   0     1506.03     1448.79     34.09 o
   5   1   0      569.76      619.35     14.91 o
   6   1   0      560.85      519.63     22.81 o
   7   1   0      940.21      969.00     36.72 o
   8   1   0      329.56      329.25     20.41 o
   9   1   0      383.02      378.63     18.89 o
  10   1   0       24.81       20.36      6.52 o
  11   1   0       12.52        2.89      5.97 o
  12   1   0       65.65       61.68     10.48 o
  13   1   0      121.10      145.11     22.63 o
   0   2   0     1888.16     1716.31     94.89 o
   1   2   0      518.97      556.90     24.70 o
   2   2   0      414.91      401.33     16.27 o
   3   2   0        1.99        0.00      2.74 o
   4   2   0      332.07      346.23     10.17 o
   5   2   0       14.33       14.40      2.44 o
   6   2   0       40.51       51.27      7.03 o
   7   2   0      143.98      171.79     12.98 o
   8   2   0      277.99      239.78     14.22 o
   9   2   0      213.37      246.80     19.86 o
  10   2   0      378.01      327.60     17.78 o
  11   2   0       36.78       33.85     47.15 o
  12   2   0      177.10      167.70     23.94 o
   1   3   0       93.76      107.35      5.29 o
   2   3   0       98.37       96.47      6.68 o
   3   3   0      592.70      618.26     23.02 o
   4   3   0      493.07      527.38     16.81 o
   5   3   0      116.68      123.55      5.11 o
   6   3   0      671.83      658.85     30.26 o
   7   3   0      224.12      196.78     17.74 o
   8   3   0       66.32       62.81     12.19 o
   9   3   0      135.92      165.33     18.15 o
  10   3   0       59.65       55.90     11.43 o
  11   3   0       30.47       29.86     12.56 o
   0   4   0      864.66      836.59     29.91 o
   1   4   0      118.10      113.75      5.49 o
   2   4   0       81.02       85.51      5.44 o
   3   4   0      159.73      156.22      6.91 o
   4   4   0       46.20       47.81      4.35 o
   5   4   0      337.86      345.00     14.24 o
   6   4   0       51.21       39.52      6.58 o
   7   4   0       23.68       31.62      6.95 o
   8   4   0       45.78       59.05      7.98 o
   9   4   0      125.46      139.01     23.81 o
  10   4   0      251.57      275.15     67.64 o
   1   5   0       95.40       88.37      5.99 o
   2   5   0      169.76      182.60      6.91 o
   3   5   0      292.02      296.34     12.66 o
   4   5   0       25.48       31.38      4.99 o
   5   5   0       34.23       37.74      4.01 o
   6   5   0       34.19       51.55      8.17 o
   7   5   0       54.63       74.61     17.77 o
   8   5   0       65.38       62.25      9.39 o
   0   6   0      536.98      547.51     26.05 o
   1   6   0       27.27       18.57      4.67 o
   2   6   0      306.93      274.54     13.45 o
   3   6   0        1.06        0.00      5.56 o
  -7  -5   1       46.78       55.94     11.79 o
  -6  -5   1       91.83       68.84     19.82 o
  -5  -5   1       64.81       93.35     17.25 o
   6  -5   1        0.94        7.60     15.72 o
   7  -5   1       13.28       16.23     12.47 o
 -10  -4   1      191.37      223.26     22.04 o
  -9  -4   1        4.91       13.84      7.43 o
  -8  -4   1      399.66      401.25     32.50 o
  -7  -4   1       21.55       37.72      7.93 o
  -6  -4   1      275.28      297.30     20.06 o
  -5  -4   1        5.36        5.67      4.91 o
  -4  -4   1       94.85       95.32     12.47 o
  -3  -4   1      174.76      207.89     24.09 o
   4  -4   1       28.99       34.85     13.24 o
   5  -4   1      327.02      346.60     19.10 o
   6  -4   1       19.98       22.97      5.29 o
   7  -4   1       73.60       65.76      9.18 o
   8  -4   1       48.68       48.88      7.78 o
   9  -4   1       33.51       24.58     11.41 o
  10  -4   1       37.17       59.36     12.30 o
 -11  -3   1      152.46      139.90     17.59 o
 -10  -3   1       21.23        0.00     28.95 o
  -9  -3   1       11.86        2.77      6.70 o
  -8  -3   1       11.15        5.51      7.99 o
  -7  -3   1       55.01       42.19      6.01 o
  -6  -3   1      280.19      279.61     16.67 o
  -5  -3   1      241.01      276.63     17.77 o
  -4  -3   1       79.87       87.22      7.73 o
  -3  -3   1      206.24      205.07     12.51 o
  -2  -3   1      567.63      555.59     36.47 o
   3  -3   1       48.73       59.83      4.88 o
   4  -3   1       84.31      104.27     12.68 o
   5  -3   1       34.05       34.02      5.68 o
   6  -3   1       36.15       46.13      5.35 o
   7  -3   1      219.36      214.17     15.99 o
   8  -3   1      597.83      574.65     33.40 o
   9  -3   1      613.34      632.65     49.92 o
  10  -3   1      139.43      123.67     15.01 o
  11  -3   1      217.36      241.64     45.78 o
 -12  -2   1       10.84        0.00     11.79 o
 -11  -2   1       19.06        3.57      6.92 o
 -10  -2   1      235.33      258.95     40.70 o
  -9  -2   1      249.30      241.04     20.20 o
  -8  -2   1     1258.64     1338.26     60.65 o
  -7  -2   1      178.07      193.61     11.88 o
  -6  -2   1       94.70       99.84      7.99 o
  -5  -2   1      665.35      646.07     39.76 o
  -4  -2   1     1082.09     1122.23     46.72 o
  -3  -2   1       61.39       72.42      7.17 o
  -2  -2   1       90.14       97.46     12.00 o
  -1  -2   1      130.31      148.19     10.33 o
   2  -2   1      940.18      927.65     24.63 o
   3  -2   1      863.22      905.62     33.59 o
   4  -2   1     1914.13     1926.64     57.74 o
   5  -2   1      982.80      931.89     30.71 o
   6  -2   1      653.73      629.91     36.04 o
   7  -2   1      132.88      140.84      8.36 o
   8  -2   1       67.10       60.06     11.15 o
   9  -2   1      142.53      122.78      7.48 o
  10  -2   1      124.68      114.95     10.02 o
  11  -2   1       68.31       57.16      6.43 o
  12  -2   1      132.54       93.69     21.69 o
 -12  -1   1      152.98      129.12     14.45 o
 -11  -1   1      673.38      696.73     39.20 o
 -10  -1   1       60.75       63.65      6.33 o
  -9  -1   1       31.43       38.67      5.31 o
  -8  -1   1      462.03      461.13     18.14 o
  -7  -1   1      188.02      202.00     11.37 o
  -6  -1   1      284.94      301.20     14.83 o
  -5  -1   1      868.84      863.61     31.81 o
  -4  -1   1      200.38      174.12     10.96 o
  -3  -1   1     1255.28     1206.71     50.95 o
  -2  -1   1     5856.03     5339.03    206.38 o
  -1  -1   1     7620.06     7013.96    189.04 o
   0  -1   1      147.63      141.29     17.77 o
   1  -1   1      606.96      573.78     16.08 o
   2  -1   1     1634.12     1477.87     40.66 o
   3  -1   1      833.68      790.94     27.56 o
   4  -1   1      489.71      468.30     15.89 o
   5  -1   1      424.40      424.92     17.03 o
   6  -1   1      466.11      491.64     23.89 o
   7  -1   1       17.31       16.63      3.49 o
   8  -1   1     1454.80     1484.50     44.36 o
   9  -1   1      317.98      342.41     15.22 o
  10  -1   1      102.34       92.02      8.63 o
  11  -1   1       51.11       52.26      8.53 o
  12  -1   1       67.16       55.21      8.67 o
  13  -1   1       55.07       53.81     33.14 o
 -13   0   1       11.77       40.65     20.33 o
 -12   0   1       27.18       31.43     10.42 o
 -11   0   1      102.81       94.03      9.19 o
 -10   0   1      118.12       96.39      7.28 o
  -9   0   1       63.93       66.50      5.91 o
  -8   0   1      288.29      256.86      9.44 o
  -7   0   1      525.58      538.95     20.52 o
  -6   0   1      238.72      257.36     10.51 o
  -5   0   1     1992.55     2026.23     63.94 o
  -4   0   1      840.71      809.67     28.51 o
  -3   0   1      331.68      350.96     13.37 o
  -2   0   1       98.26      104.39      4.91 o
   2   0   1     9713.91     8379.98    209.70 o
   3   0   1     3622.52     3347.45     82.22 o
   4   0   1     1116.60     1126.83     30.02 o
   5   0   1      451.89      441.44     13.46 o
   6   0   1     1673.78     1681.64     36.29 o
   7   0   1        8.76       10.80      2.85 o
   8   0   1        1.01        1.11      5.05 o
   9   0   1        0.88        0.00      4.05 o
  10   0   1       16.01       23.64      4.96 o
  11   0   1      230.36      246.08     19.05 o
  12   0   1      452.16      383.68     44.20 o
  13   0   1        2.48        7.43     14.78 o
 -13   1   1      146.78       91.75     14.74 o
 -12   1   1      155.19      144.07     19.95 o
 -11   1   1      671.38      710.87     32.27 o
 -10   1   1       56.56       58.12      6.55 o
  -9   1   1       30.56       32.95      5.25 o
  -8   1   1      464.73      514.56     16.54 o
  -7   1   1      185.43      201.40      9.82 o
  -6   1   1      287.40      298.40      8.49 o
  -5   1   1      862.61      854.39     37.44 o
  -4   1   1      214.85      202.93     10.41 o
  -3   1   1     1255.39     1249.73     38.48 o
  -2   1   1     5817.35     5346.78    220.91 o
  -1   1   1     7664.82     7117.43    183.48 o
   0   1   1      142.55      134.25      6.13 o
   1   1   1      602.78      557.48     16.09 o
   2   1   1     1654.18     1533.11     43.04 o
   3   1   1      840.41      803.11     27.61 o
   4   1   1      494.48      478.25     12.39 o
   5   1   1      419.17      424.86     14.58 o
   6   1   1      477.05      515.67     14.84 o
   7   1   1       16.61       21.07      3.37 o
   8   1   1     1466.76     1503.78     53.29 o
   9   1   1      321.73      355.52     19.42 o
  10   1   1      100.63      100.18     17.39 o
  11   1   1       47.22       42.22      7.98 o
  12   1   1       69.21       69.10     16.48 o
  13   1   1       55.82       56.71     18.11 o
 -12   2   1       10.15        0.00      8.26 o
 -11   2   1       21.39       17.52      8.93 o
 -10   2   1      240.09      253.56     15.14 o
  -9   2   1      254.29      249.20     18.50 o
  -8   2   1     1260.70     1307.55     48.61 o
  -7   2   1      180.38      191.66     10.00 o
  -6   2   1       93.11       79.41      6.71 o
  -5   2   1      670.22      623.24     23.99 o
  -4   2   1     1106.18     1126.01     50.00 o
  -3   2   1       62.97       61.81      4.90 o
  -2   2   1       88.36       85.73      4.56 o
  -1   2   1      134.83      137.36      6.46 o
   0   2   1      271.21      283.50     10.18 o
   1   2   1     1685.41     1697.84     43.40 o
   2   2   1      967.58      968.00     31.04 o
   3   2   1      883.00      944.05     25.09 o
   4   2   1     1917.47     2015.58     50.62 o
   5   2   1      990.55      918.80     22.89 o
   6   2   1      651.04      661.77     21.54 o
   7   2   1      129.26      137.57      8.22 o
   8   2   1       64.16       62.10      4.54 o
   9   2   1      144.45      148.90     20.20 o
  10   2   1      121.72      118.94     11.94 o
  11   2   1       68.55       77.05     10.97 o
  12   2   1      131.20      137.49     18.19 o
 -11   3   1      152.04      157.41     45.10 o
 -10   3   1       23.44       31.81      7.52 o
  -9   3   1       12.04       26.29      8.34 o
  -8   3   1       11.75       12.33     10.08 o
  -7   3   1       53.44       41.11      6.06 o
  -6   3   1      276.47      271.17     14.89 o
  -5   3   1      250.78      253.91     19.91 o
  -4   3   1       79.26       85.26      7.80 o
  -3   3   1      202.68      217.84      7.66 o
  -2   3   1      587.90      612.49     20.20 o
  -1   3   1      509.47      485.65     15.67 o
   0   3   1       23.06       25.68      3.41 o
   1   3   1      189.16      178.91      9.34 o
   2   3   1      134.76      147.72      7.54 o
   3   3   1       47.62       43.35      5.13 o
   4   3   1       88.70       99.70     10.55 o
   5   3   1       30.96       23.44      3.07 o
   6   3   1       38.68       45.19      4.17 o
   7   3   1      214.07      172.11      9.11 o
   8   3   1      599.54      675.86     32.73 o
   9   3   1      612.02      635.95     39.74 o
  10   3   1      137.82      107.05     14.37 o
  11   3   1      218.90      192.52     29.25 o
 -10   4   1      188.76      217.77     16.59 o
  -9   4   1        4.30        3.18      8.23 o
  -8   4   1      391.94      455.07     57.56 o
  -7   4   1       19.20       19.93      6.77 o
  -6   4   1      275.37      289.10     15.26 o
  -5   4   1        4.26        4.71      3.49 o
  -4   4   1       91.67       83.44      6.78 o
  -3   4   1      175.45      193.90     14.50 o
  -2   4   1      184.63      178.35      7.77 o
  -1   4   1       55.60       56.93      4.90 o
   0   4   1      299.60      305.34     13.20 o
   1   4   1      103.43      101.03      6.10 o
   2   4   1      675.92      685.18     24.99 o
   3   4   1       75.08       76.36      5.27 o
   4   4   1       30.88       32.37      3.97 o
   5   4   1      330.00      347.02     16.17 o
   6   4   1       21.77       19.74      2.87 o
   7   4   1       73.80       69.50     15.94 o
   8   4   1       49.78       58.56      7.57 o
   9   4   1       34.92       36.00      9.43 o
  10   4   1       37.32       42.24     11.01 o
  -8   5   1       19.26       16.53     14.01 o
  -7   5   1       47.00       40.58      8.80 o
  -6   5   1       95.93       92.10      9.57 o
  -5   5   1       63.34       60.76      6.08 o
  -4   5   1      380.86      419.66     18.55 o
  -3   5   1       22.73       25.23      4.42 o
  -2   5   1      321.82      285.91     12.94 o
  -1   5   1      542.18      547.68     15.11 o
   0   5   1      137.57      131.49      7.97 o
   1   5   1      271.27      267.85      9.64 o
   2   5   1      185.45      176.87      7.80 o
   3   5   1      448.23      466.51     18.40 o
   4   5   1       18.62       23.50      3.57 o
   5   5   1       11.28        9.72      2.81 o
   6   5   1        1.57        1.93      5.43 o
   7   5   1       14.41       16.06     13.17 o
  -3   6   1       83.02       81.25      8.55 o
  -2   6   1      111.18       92.88      8.41 o
  -1   6   1       56.80       50.54      5.89 o
   0   6   1      156.36      155.61      8.40 o
   1   6   1       29.62       30.24      6.96 o
   2   6   1      131.01      134.85      9.05 o
   3   6   1       39.48       31.57      4.91 o
  -7  -5   2       65.13       40.57     12.90 o
  -6  -5   2       64.85       73.11     15.37 o
  -5  -5   2       18.57       28.95      9.05 o
  -4  -5   2      430.69      456.43     43.05 o
 -10  -4   2       37.04       31.17     12.81 o
  -9  -4   2      125.68       98.82     15.89 o
  -8  -4   2       19.20       19.15      8.58 o
  -7  -4   2       62.51       61.24     24.68 o
  -6  -4   2        7.26        0.00      6.23 o
  -5  -4   2      322.99      343.39     19.76 o
  -4  -4   2      125.80      142.21     16.91 o
  -3  -4   2     1278.50     1318.98     87.46 o
   5  -4   2       23.94       17.00      8.63 o
   6  -4   2       13.88       10.01      5.76 o
   7  -4   2      272.05      314.95     24.34 o
   8  -4   2       41.69       22.86      8.87 o
   9  -4   2      103.77       89.70     12.11 o
  10  -4   2      140.05      120.09     33.40 o
 -11  -3   2       80.62       70.63     17.51 o
 -10  -3   2      173.43      187.02     33.30 o
  -9  -3   2      210.38      217.05     27.76 o
  -8  -3   2       49.61       41.41      9.55 o
  -7  -3   2      321.05      310.29     16.54 o
  -6  -3   2       44.61       48.60      8.05 o
  -5  -3   2      241.19      235.31     14.17 o
  -4  -3   2      431.26      401.72     25.03 o
  -3  -3   2       12.98       14.89      4.97 o
  -2  -3   2        3.52        5.30      5.81 o
  -1  -3   2       38.01       37.67     11.44 o
   3  -3   2      147.95      163.90     10.08 o
   4  -3   2      225.01      218.34     13.90 o
   5  -3   2       98.51      103.88      8.53 o
   6  -3   2      700.90      770.98     36.55 o
   7  -3   2      133.79      126.31     23.87 o
   8  -3   2       33.17       38.03      7.87 o
   9  -3   2       25.41       31.41      7.34 o
  10  -3   2      207.27      200.54     27.59 o
  11  -3   2       19.97       22.27     10.12 o
 -11  -2   2        1.72        0.00      7.09 o
 -10  -2   2      134.29      154.73     14.34 o
  -9  -2   2      168.11      129.82     12.49 o
  -8  -2   2      149.90      143.08     19.52 o
  -7  -2   2      189.91      165.20     17.04 o
  -6  -2   2      341.79      350.69     17.10 o
  -5  -2   2      962.36      979.52     33.41 o
  -4  -2   2      683.88      740.70     35.96 o
  -3  -2   2     3396.03     3322.79     97.77 o
  -2  -2   2      693.67      685.44     24.42 o
  -1  -2   2      203.04      205.84     14.43 o
   0  -2   2       31.77       25.31      4.40 o
   1  -2   2      194.67      239.83     24.51 o
   2  -2   2       39.75       45.14      3.54 o
   3  -2   2      812.11      838.90     27.22 o
   4  -2   2      584.78      644.61     20.65 o
   5  -2   2      280.01      268.32      8.86 o
   6  -2   2      697.97      745.12     26.75 o
   7  -2   2     1638.04     1685.04     94.08 o
   8  -2   2      659.03      689.75     30.12 o
   9  -2   2      136.93      128.76     11.10 o
  10  -2   2      273.75      290.13     15.83 o
  11  -2   2      111.06      114.85     13.29 o
  12  -2   2       32.03       17.00     17.85 o
 -12  -1   2      181.45      157.15     24.09 o
 -11  -1   2       79.55       70.88      8.27 o
 -10  -1   2      235.70      264.16     22.71 o
  -9  -1   2      387.66      395.86     21.68 o
  -8  -1   2      475.77      526.93     24.71 o
  -7  -1   2      213.89      224.53     10.30 o
  -6  -1   2      384.11      352.81     16.90 o
  -5  -1   2      384.55      373.93     13.01 o
  -4  -1   2     1115.97     1103.63     40.01 o
  -3  -1   2      281.46      289.76     13.83 o
  -2  -1   2      922.12      925.16     26.91 o
  -1  -1   2     1619.84     1570.43     45.61 o
   0  -1   2     5995.15     5467.35    208.40 o
   1  -1   2     5465.21     5031.82    187.27 o
   2  -1   2      513.68      528.24     16.98 o
   3  -1   2      421.81      389.85     12.06 o
   4  -1   2     1026.88     1002.92     29.93 o
   5  -1   2      502.52      486.65     13.70 o
   6  -1   2      159.04      156.70     11.07 o
   7  -1   2       67.69       62.69      4.62 o
   8  -1   2      140.50      138.46      9.60 o
   9  -1   2       18.92       20.14      4.64 o
  10  -1   2      547.20      580.76     38.55 o
  11  -1   2      213.54      205.12     17.65 o
  12  -1   2      103.41       61.03     12.23 o
  13  -1   2      117.54      110.35     18.28 o
 -13   0   2      152.82      128.63     44.41 o
 -12   0   2      272.01      326.61     37.07 o
 -11   0   2        0.96        0.00      5.72 o
 -10   0   2        0.21        0.00      5.34 o
  -9   0   2       94.63       94.88      7.78 o
  -8   0   2      103.82      100.32      7.22 o
  -7   0   2      581.17      582.48     18.12 o
  -6   0   2        9.01        0.34      2.42 o
  -5   0   2       14.46       10.22      3.16 o
  -4   0   2      151.70      144.30      6.98 o
  -3   0   2     2722.35     2458.10     95.08 o
  -2   0   2      786.60      741.47     26.18 o
  -1   0   2      164.64      148.98      4.09 o
   1   0   2     3070.29     2829.61    115.20 o
   2   0   2      256.71      236.70     13.49 o
   3   0   2      193.17      163.46      8.49 o
   4   0   2        3.60        0.00      1.88 o
   5   0   2      595.55      618.12     27.18 o
   6   0   2      323.76      324.10     11.33 o
   7   0   2      333.74      323.21     14.88 o
   8   0   2        0.52        0.00      3.10 o
   9   0   2      127.19      124.95      7.14 o
  10   0   2       38.56       41.53      6.43 o
  11   0   2        0.01        5.91      5.10 o
  12   0   2       30.94       16.61     10.12 o
  13   0   2       18.91       10.08     12.38 o
 -13   1   2       14.72       27.16     11.51 o
 -12   1   2      186.64      188.81     19.17 o
 -11   1   2       77.03       73.72     12.94 o
 -10   1   2      241.81      235.46     14.79 o
  -9   1   2      397.81      429.82     26.27 o
  -8   1   2      478.31      536.26     18.93 o
  -7   1   2      211.94      222.24      8.74 o
  -6   1   2      395.86      387.75     12.62 o
  -5   1   2      388.48      382.49     14.23 o
  -4   1   2     1118.63     1200.14     34.45 o
  -3   1   2      289.77      300.25     12.68 o
  -2   1   2      895.08      930.10     23.71 o
  -1   1   2     1614.99     1627.53     43.57 o
   0   1   2     5924.17     5394.87    144.83 o
   1   1   2     5498.92     5067.03    110.97 o
   2   1   2      507.67      515.23     19.38 o
   3   1   2      434.13      401.53     17.86 o
   4   1   2     1034.76     1017.85     38.17 o
   5   1   2      506.86      499.56     27.52 o
   6   1   2      156.36      155.64      7.51 o
   7   1   2       67.64       68.81      5.88 o
   8   1   2      142.17      140.23      7.86 o
   9   1   2       19.78       22.21      3.61 o
  10   1   2      548.92      613.28     33.17 o
  11   1   2      209.86      198.75     22.53 o
  13   1   2      111.14       84.30     21.01 o
 -12   2   2       58.42       55.71     13.44 o
 -11   2   2        1.76        0.00      6.55 o
 -10   2   2      131.41      139.92     10.75 o
  -9   2   2      165.10      162.62     10.38 o
  -8   2   2      154.10      149.92      7.82 o
  -7   2   2      190.96      212.65     17.38 o
  -6   2   2      336.27      303.37     14.82 o
  -5   2   2      954.97     1035.73     44.51 o
  -4   2   2      680.21      716.93     40.86 o
  -3   2   2     3400.82     3445.82     98.46 o
  -2   2   2      714.20      719.62     26.86 o
  -1   2   2      198.85      215.59      9.65 o
   0   2   2       34.54       40.50      4.25 o
   1   2   2      196.19      214.63      9.86 o
   2   2   2       42.15       50.82      4.12 o
   3   2   2      815.32      794.55     29.91 o
   4   2   2      597.78      623.28     20.50 o
   5   2   2      281.43      274.52     12.47 o
   6   2   2      706.55      720.60     28.33 o
   7   2   2     1629.48     1637.33     60.61 o
   8   2   2      657.81      726.74     30.32 o
   9   2   2      132.12      119.78      8.35 o
  10   2   2      279.60      320.53     20.16 o
  11   2   2      110.68       98.46     22.51 o
  12   2   2       32.03       42.00     11.55 o
 -11   3   2       80.35       74.15     16.37 o
 -10   3   2      170.84      197.64     23.94 o
  -9   3   2      204.91      211.35     14.44 o
  -8   3   2       46.78       41.29      6.38 o
  -7   3   2      318.13      323.30     16.79 o
  -6   3   2       44.74       63.09      8.91 o
  -5   3   2      235.27      210.91     18.74 o
  -4   3   2      429.88      437.44     17.65 o
  -3   3   2       11.44       10.89      4.46 o
  -2   3   2        2.35        6.78      4.21 o
  -1   3   2       35.87       36.04      3.76 o
   0   3   2     1745.02     1810.24     44.68 o
   1   3   2      251.49      227.63      9.02 o
   2   3   2      480.30      517.88     18.12 o
   3   3   2      151.81      145.79     14.92 o
   4   3   2      222.11      228.29     11.22 o
   5   3   2      102.17       94.39      5.87 o
   6   3   2      697.06      753.62     23.17 o
   7   3   2      133.65      112.73      7.62 o
   8   3   2       30.83       30.47      6.42 o
   9   3   2       24.54       22.78      4.58 o
  10   3   2      213.15      233.73     37.79 o
  11   3   2       17.85        6.13      8.12 o
 -10   4   2       37.72       51.44     12.22 o
  -9   4   2      125.63      118.62     22.56 o
  -8   4   2       17.66        8.69      5.84 o
  -7   4   2       65.12       58.76      9.60 o
  -6   4   2       10.08       15.68      8.18 o
  -5   4   2      317.44      347.95     16.15 o
  -4   4   2      127.81      122.91      7.75 o
  -3   4   2     1290.44     1357.10     51.23 o
  -2   4   2      395.22      415.46     18.20 o
  -1   4   2      474.68      496.65     18.10 o
   0   4   2      371.01      371.73     13.24 o
   1   4   2       13.44       20.12      4.90 o
   2   4   2       35.08       40.14      4.98 o
   3   4   2       13.40       11.01      3.88 o
   4   4   2      115.38      115.76      8.00 o
   5   4   2       21.71       22.11      5.84 o
   6   4   2       12.82        8.94      4.07 o
   7   4   2      274.78      305.35     15.66 o
   8   4   2       44.36       39.44      9.83 o
   9   4   2      102.27       94.90     13.69 o
  10   4   2      141.51      141.33     18.34 o
  -7   5   2       67.15       79.87     11.39 o
  -6   5   2       66.34       81.86     10.00 o
  -5   5   2       17.27       13.00      6.83 o
  -4   5   2      442.03      476.48     21.53 o
  -3   5   2      207.64      203.40     10.64 o
  -2   5   2      405.63      441.61     16.01 o
  -1   5   2      194.40      182.78     13.45 o
   0   5   2      266.36      265.49     10.13 o
   1   5   2      607.70      603.64     19.95 o
   2   5   2      217.88      206.58     10.37 o
   3   5   2       48.96       48.54     11.83 o
   4   5   2      450.48      493.86     21.10 o
   5   5   2      107.54      118.26      6.48 o
   6   5   2      166.08      185.79     13.23 o
   7   5   2       15.02       11.19      7.35 o
  -3   6   2       79.72       67.56      8.52 o
  -2   6   2       70.23       66.92      6.16 o
  -1   6   2       64.08       67.85      8.69 o
   0   6   2       60.81       55.52      6.60 o
   1   6   2       10.65       13.17      4.64 o
   2   6   2      210.34      196.95     11.52 o
   3   6   2       87.02       68.87     11.33 o
  -7  -5   3      134.63      120.60     22.63 o
  -6  -5   3       63.56       45.27     19.56 o
  -5  -5   3       62.22       70.12     18.02 o
  -4  -5   3       45.77       28.95     13.49 o
  -9  -4   3       33.61       26.22      9.99 o
  -8  -4   3      146.53      194.05     19.56 o
  -7  -4   3        5.72        2.59     19.69 o
  -6  -4   3      140.97      157.51     12.86 o
  -5  -4   3      614.23      645.57     31.58 o
  -4  -4   3      303.47      301.41     27.07 o
  -3  -4   3      375.26      424.14     41.17 o
  -2  -4   3      274.12      301.33     36.04 o
   6  -4   3        8.76        5.29      4.23 o
   7  -4   3       25.13       26.44      5.27 o
   8  -4   3      117.02      130.75     14.75 o
   9  -4   3      285.51      241.62     33.40 o
 -10  -3   3      139.90      111.29     20.41 o
  -9  -3   3       27.83       30.74     10.68 o
  -8  -3   3       54.16       56.23     10.71 o
  -7  -3   3      390.45      398.41     23.70 o
  -6  -3   3      616.98      632.05     37.47 o
  -5  -3   3      507.14      514.98     26.04 o
  -4  -3   3     1514.75     1500.80     55.56 o
  -3  -3   3       68.90       74.58     18.45 o
  -2  -3   3      667.93      716.07     43.90 o
  -1  -3   3      523.79      512.29     40.31 o
   4  -3   3       62.24       73.55      9.14 o
   5  -3   3      862.61      918.89     51.66 o
   6  -3   3      844.29      918.68     70.93 o
   7  -3   3        3.55        3.03      4.48 o
   8  -3   3      174.75      197.51     14.52 o
   9  -3   3      167.68      173.80     19.77 o
  10  -3   3      171.82      214.53     26.09 o
  11  -3   3       19.91        0.00     29.64 o
 -11  -2   3      164.79      168.17     24.68 o
 -10  -2   3      179.53      189.14     22.59 o
  -9  -2   3       10.38        7.72      5.80 o
  -8  -2   3      127.21      116.19     11.87 o
  -7  -2   3       55.71       59.25      7.62 o
  -6  -2   3       78.99       58.56      8.89 o
  -5  -2   3       90.33       96.38     15.50 o
  -4  -2   3       87.89       85.05      6.45 o
  -3  -2   3     1264.04     1345.84     33.51 o
  -2  -2   3      138.50      155.53      6.49 o
  -1  -2   3     1333.50     1305.57     42.69 o
   0  -2   3      163.89      191.31     12.04 o
   1  -2   3      311.63      348.30     23.66 o
   2  -2   3      621.69      625.03     43.05 o
   3  -2   3      222.02      202.53      7.68 o
   4  -2   3      125.35      125.12      4.91 o
   5  -2   3      125.79      142.02      6.61 o
   6  -2   3       33.52       26.98      4.13 o
   7  -2   3      349.78      350.46     12.94 o
   8  -2   3       12.41        9.14      3.21 o
   9  -2   3      738.48      748.35     34.29 o
  10  -2   3       10.58       12.05      4.17 o
  11  -2   3       22.69       22.60      6.83 o
  12  -2   3      100.74       70.54     14.57 o
 -12  -1   3       40.42       26.73     10.16 o
 -11  -1   3       12.27        1.90      4.35 o
 -10  -1   3      148.50      147.54     14.79 o
  -9  -1   3      199.56      184.54     11.91 o
  -8  -1   3      527.58      540.47     20.60 o
  -7  -1   3      262.62      258.10     11.10 o
  -6  -1   3      349.70      333.66     13.44 o
  -5  -1   3      713.70      732.70     35.48 o
  -4  -1   3      836.44      796.45     27.80 o
  -3  -1   3      188.01      174.46      6.77 o
  -2  -1   3      172.88      177.99      9.53 o
  -1  -1   3      585.55      543.55     15.97 o
   0  -1   3     2482.11     2354.51    128.13 o
   1  -1   3     1677.33     1597.33    105.74 o
   2  -1   3       82.46       82.62      3.24 o
   3  -1   3      201.45      196.51      7.50 o
   4  -1   3      297.52      283.86     10.49 o
   5  -1   3      653.61      645.05     19.18 o
   6  -1   3     1425.43     1445.73     30.42 o
   7  -1   3        5.32        1.15      3.00 o
   8  -1   3       72.44       60.26      7.13 o
   9  -1   3      165.18      160.79      8.87 o
  10  -1   3      203.13      181.86     14.32 o
  11  -1   3       11.83        8.12      4.63 o
  12  -1   3      147.55      117.76     10.67 o
 -13   0   3      552.25      589.41     84.30 o
 -12   0   3       63.84       72.68     14.43 o
 -11   0   3      352.89      385.10     20.53 o
 -10   0   3      350.64      391.16     19.87 o
  -9   0   3       83.29       87.34      7.06 o
  -8   0   3      209.11      219.21     10.24 o
  -7   0   3        1.40        4.80      3.72 o
  -6   0   3        2.15        0.00      2.47 o
  -5   0   3       31.17       44.55      3.92 o
  -4   0   3        2.71        0.00      2.29 o
  -3   0   3      423.24      428.34     14.11 o
  -2   0   3     1131.11     1023.58     28.71 o
  -1   0   3     4172.91     3601.08     73.62 o
   0   0   3     6558.00     5798.44     97.21 o
   1   0   3     1420.03     1341.08     37.60 o
   2   0   3      788.24      660.87     37.54 o
   3   0   3       62.05       63.05      4.20 o
   4   0   3       14.36       15.98      2.83 o
   5   0   3      107.34      121.69      8.96 o
   6   0   3      403.62      437.38     16.41 o
   7   0   3      120.23      132.25     10.14 o
   8   0   3      425.53      391.99     15.07 o
   9   0   3     1812.20     1883.01     70.64 o
  10   0   3      253.71      257.89     16.22 o
  11   0   3      289.63      280.42     20.80 o
  12   0   3      103.75       97.25     13.45 o
  13   0   3      122.56      112.57     21.86 o
 -12   1   3       40.71       32.89      8.60 o
 -11   1   3       12.06        6.65      6.20 o
 -10   1   3      154.68      157.27     13.78 o
  -9   1   3      200.50      172.21     12.20 o
  -8   1   3      537.14      530.49     18.35 o
  -7   1   3      263.33      250.97     11.80 o
  -6   1   3      359.81      364.58     15.51 o
  -5   1   3      696.98      730.47     24.17 o
  -4   1   3      821.14      782.65     27.26 o
  -3   1   3      192.84      185.35      7.69 o
  -2   1   3      169.54      178.75      5.51 o
  -1   1   3      581.84      585.38     13.75 o
   0   1   3     2485.17     2257.03     46.74 o
   1   1   3     1684.57     1631.29     44.94 o
   2   1   3       91.46       96.87      8.40 o
   3   1   3      215.14      210.39      8.07 o
   4   1   3      295.58      304.43     15.35 o
   5   1   3      667.94      636.25     24.80 o
   6   1   3     1429.96     1421.75     46.62 o
   7   1   3        4.80       10.04      5.14 o
   8   1   3       72.64       63.47      5.82 o
   9   1   3      161.45      143.00     11.54 o
  10   1   3      202.10      205.07     18.14 o
  11   1   3       11.32       11.02      3.78 o
  12   1   3      147.50      159.03     37.15 o
 -12   2   3        9.40        6.04      9.19 o
 -11   2   3      162.35      158.44     16.50 o
 -10   2   3      177.56      197.28     12.58 o
  -9   2   3        9.97        7.64      5.16 o
  -8   2   3      126.17      137.44      8.53 o
  -7   2   3       55.42       64.83      8.82 o
  -6   2   3       81.47       83.58     10.54 o
  -5   2   3       87.23       96.47      5.85 o
  -4   2   3       86.60       91.14      7.39 o
  -3   2   3     1239.61     1314.32     42.47 o
  -2   2   3      134.48      183.11     11.80 o
  -1   2   3     1315.51     1301.68     36.51 o
   0   2   3      147.62      164.61     11.94 o
   1   2   3      309.69      332.43     10.36 o
   2   2   3      603.63      615.95     18.33 o
   3   2   3      221.23      194.05     10.63 o
   4   2   3      128.22      130.93      6.37 o
   5   2   3      125.42      134.17      8.03 o
   6   2   3       30.99       34.52      4.53 o
   7   2   3      350.33      377.95     20.03 o
   8   2   3       10.69        5.54      2.86 o
   9   2   3      743.91      802.10     30.41 o
  10   2   3        9.99       12.85      5.05 o
  11   2   3       25.47       28.22     13.62 o
  12   2   3      101.87       83.39     14.67 o
 -11   3   3       45.82       43.88      9.43 o
 -10   3   3      139.76      151.11     12.76 o
  -9   3   3       28.04       27.71      7.19 o
  -8   3   3       52.70       60.60      6.12 o
  -7   3   3      377.47      385.54     19.53 o
  -6   3   3      608.38      617.39     31.35 o
  -5   3   3      505.73      527.26     27.25 o
  -4   3   3     1517.26     1532.66     58.03 o
  -3   3   3       66.57       71.60      5.84 o
  -2   3   3      666.75      617.12     23.89 o
  -1   3   3      523.26      504.71     18.08 o
   0   3   3       20.56       23.04      2.90 o
   1   3   3      110.79      106.05      6.45 o
   2   3   3      840.76      859.26     25.72 o
   3   3   3      486.49      476.04     18.24 o
   4   3   3       63.80       71.91      5.82 o
   5   3   3      869.85      945.30     28.69 o
   6   3   3      827.28      848.49     43.99 o
   7   3   3        3.76        0.00      3.09 o
   8   3   3      178.58      180.79     11.94 o
   9   3   3      167.88      139.82      9.19 o
  10   3   3      176.60      158.09     36.13 o
  11   3   3       20.55        8.69      7.86 o
  -9   4   3       34.14       34.45      8.95 o
  -8   4   3      146.20      136.46     12.66 o
  -7   4   3        5.77        1.04      6.27 o
  -6   4   3      138.52      131.23     30.62 o
  -5   4   3      612.53      622.10     23.85 o
  -4   4   3      316.61      315.14     18.34 o
  -3   4   3      373.40      368.13     18.75 o
  -2   4   3      276.18      257.04     14.79 o
  -1   4   3     1122.94     1174.46     40.41 o
   0   4   3      303.33      270.90     10.08 o
   1   4   3       47.93       51.96      4.93 o
   2   4   3      424.26      416.70     16.92 o
   3   4   3      390.77      401.69     19.70 o
   4   4   3      144.49      162.49      8.63 o
   5   4   3       19.18       10.89      3.66 o
   6   4   3        9.35       14.74      3.72 o
   7   4   3       22.78       18.24     14.99 o
   8   4   3      118.37      124.01     14.65 o
   9   4   3      283.56      288.31     39.97 o
  -7   5   3      139.29      126.22     14.67 o
  -6   5   3       63.98       62.36     13.21 o
  -5   5   3       65.67       59.89     10.82 o
  -4   5   3       45.05       45.00      6.34 o
  -3   5   3      148.67      174.90     12.55 o
  -2   5   3      197.98      195.89     11.90 o
  -1   5   3       48.54       51.80      5.46 o
   0   5   3       63.89       71.41      5.19 o
   1   5   3       74.58       73.72      7.46 o
   2   5   3       91.41       74.95      6.22 o
   3   5   3      118.90      116.08     10.62 o
   4   5   3      126.41      115.83      8.64 o
   5   5   3       69.10       66.86      5.90 o
   6   5   3      259.56      286.10     19.14 o
   7   5   3        2.16       29.84     12.35 o
  -2   6   3        1.47        0.00      4.37 o
  -1   6   3      183.95      162.45     14.09 o
   0   6   3       54.39       52.24      8.49 o
   1   6   3       22.55       24.49      7.41 o
   2   6   3      131.50      125.11     10.60 o
  -6  -5   4       86.11       74.65     18.11 o
  -5  -5   4      174.93      166.38     35.87 o
  -4  -5   4      317.63      352.74     45.10 o
  -9  -4   4       89.20       62.95     32.37 o
  -8  -4   4      418.74      457.28     36.30 o
  -7  -4   4        0.24        0.00      9.53 o
  -6  -4   4      305.46      308.33     25.02 o
  -5  -4   4       42.79       40.70      8.90 o
  -4  -4   4      187.58      181.58     30.75 o
  -3  -4   4      626.26      588.47     45.10 o
  -2  -4   4      214.05      243.93     20.24 o
   7  -4   4       46.61       57.17      7.42 o
   8  -4   4       18.89       11.44      7.14 o
   9  -4   4       14.08        7.26     11.79 o
 -10  -3   4       18.35       19.99     15.12 o
  -9  -3   4       66.29       60.01      9.90 o
  -8  -3   4        7.60        5.81      6.87 o
  -7  -3   4      372.65      346.67     20.05 o
  -6  -3   4      177.33      173.98     11.40 o
  -5  -3   4       43.13       28.94     12.26 o
  -4  -3   4      888.21      958.12     37.86 o
  -3  -3   4      446.14      416.94     21.62 o
  -2  -3   4     2149.47     2210.06     92.58 o
  -1  -3   4       87.63       80.91      8.16 o
   0  -3   4       65.73       55.00      7.35 o
   1  -3   4      316.65      290.73     25.54 o
   2  -3   4      160.83      169.97     17.34 o
   3  -3   4      167.67      141.35     19.30 o
   4  -3   4      162.79      163.64     18.19 o
   5  -3   4      165.88      150.58      9.08 o
   6  -3   4        1.37        0.68      4.80 o
   7  -3   4      223.80      236.05     16.59 o
   8  -3   4      493.41      503.45     34.01 o
   9  -3   4       99.12      106.67     14.26 o
  10  -3   4      145.39      149.64     11.02 o
  11  -3   4      125.97      127.52     24.26 o
 -10  -2   4       17.54        0.00     12.13 o
  -9  -2   4       93.50      119.71     15.67 o
  -8  -2   4      686.86      758.51     41.60 o
  -7  -2   4      120.87      106.63     10.30 o
  -6  -2   4      424.01      428.33     19.08 o
  -5  -2   4      375.31      428.86     20.13 o
  -4  -2   4      307.87      327.01     10.22 o
  -3  -2   4       66.97       74.58      5.24 o
  -2  -2   4       86.97       99.22      5.94 o
  -1  -2   4      409.08      392.21     18.57 o
   0  -2   4       78.29       82.89      9.01 o
   1  -2   4     1746.14     1709.99     94.46 o
   2  -2   4      216.08      271.52     26.56 o
   3  -2   4      315.35      305.65     18.33 o
   4  -2   4     1146.95     1211.04     46.28 o
   5  -2   4      329.27      336.54     12.06 o
   6  -2   4      636.04      652.71     18.55 o
   7  -2   4      342.39      357.41     18.49 o
   8  -2   4       29.52       33.93      4.32 o
   9  -2   4       14.31       14.56      4.36 o
  10  -2   4       20.78       20.30      6.49 o
  11  -2   4       49.20       38.67     14.71 o
  12  -2   4       34.59       37.66     10.95 o
 -12  -1   4      229.81      227.87     28.36 o
 -11  -1   4       85.16       74.10      9.72 o
 -10  -1   4      121.55       99.89      9.81 o
  -9  -1   4       77.17       65.73      5.86 o
  -8  -1   4      183.34      171.99     10.00 o
  -7  -1   4      242.87      231.73      9.01 o
  -6  -1   4      103.95      101.46      9.01 o
  -5  -1   4      606.18      587.98     12.43 o
  -4  -1   4      917.54      903.53     26.96 o
  -3  -1   4      475.78      426.64     16.14 o
  -2  -1   4     3840.04     3690.74     73.02 o
  -1  -1   4     1518.71     1565.94     35.93 o
   0  -1   4      116.46      113.61      5.48 o
   1  -1   4      514.57      469.76     17.23 o
   2  -1   4      232.14      234.72      6.69 o
   3  -1   4      890.69      867.63     27.24 o
   4  -1   4      252.92      286.61      9.25 o
   5  -1   4      165.46      158.25      7.61 o
   6  -1   4      586.53      617.39     13.87 o
   7  -1   4     1196.06     1173.12     27.58 o
   8  -1   4      309.97      310.08     13.98 o
   9  -1   4       89.77       72.92      6.41 o
  10  -1   4      103.15       82.81     10.70 o
  11  -1   4      175.95      177.40     15.60 o
  12  -1   4       88.66       69.75     10.32 o
 -12   0   4       58.80       51.33     11.02 o
 -11   0   4      348.00      339.26     18.12 o
 -10   0   4        1.91        5.58      4.22 o
  -9   0   4       40.68       46.95      5.20 o
  -8   0   4      345.66      345.65     20.90 o
  -7   0   4      184.73      183.54     10.82 o
  -6   0   4      119.40      124.67      7.75 o
  -5   0   4      126.94      126.57      7.28 o
  -4   0   4       98.17      111.85      5.40 o
  -3   0   4      197.40      218.41      8.11 o
  -2   0   4      842.23      773.09     15.79 o
  -1   0   4     1226.38     1158.82     21.89 o
   0   0   4      720.00      687.06     12.59 o
   2   0   4     2203.45     2073.83     44.67 o
   3   0   4      526.76      573.02     24.09 o
   4   0   4      363.06      339.75     17.34 o
   5   0   4      472.74      493.13     18.74 o
   6   0   4       33.93       23.60      4.40 o
   7   0   4      564.13      637.31     29.83 o
   8   0   4       47.45       49.49      6.63 o
   9   0   4      109.88      121.35      8.56 o
  10   0   4       47.29       45.93      7.68 o
  11   0   4      525.26      564.08     36.15 o
  12   0   4       36.45       29.13      7.81 o
 -12   1   4      223.92      244.25     25.49 o
 -11   1   4       82.35       81.28     11.06 o
 -10   1   4      119.88      100.46      8.71 o
  -9   1   4       77.47       77.08      6.03 o
  -8   1   4      181.63      172.48      8.30 o
  -7   1   4      245.76      240.42     12.19 o
  -6   1   4       99.07       83.78      6.80 o
  -5   1   4      603.51      597.23     18.84 o
  -4   1   4      931.22      921.59     30.65 o
  -3   1   4      464.96      425.65     12.01 o
  -2   1   4     3761.52     3745.39     87.01 o
  -1   1   4     1486.78     1531.29     33.24 o
   0   1   4      121.38      113.60      3.74 o
   1   1   4      505.41      483.85     17.00 o
   2   1   4      229.29      221.14      7.60 o
   3   1   4      889.73      925.54     32.41 o
   4   1   4      248.20      286.07     11.28 o
   5   1   4      167.96      159.09      7.33 o
   6   1   4      585.55      608.95     25.27 o
   7   1   4     1191.30     1158.07     43.17 o
   8   1   4      318.03      297.67     16.75 o
   9   1   4       89.75       83.61      8.90 o
  10   1   4      106.04      116.11      9.41 o
  11   1   4      178.61      181.40     13.66 o
  12   1   4       87.54       61.49     21.44 o
 -12   2   4       72.82       70.12     19.56 o
 -11   2   4      278.56      294.09     30.30 o
 -10   2   4       18.39       10.00      5.59 o
  -9   2   4       98.43       90.86      8.06 o
  -8   2   4      683.99      714.95     38.53 o
  -7   2   4      120.22      118.07     10.46 o
  -6   2   4      421.65      441.80     18.19 o
  -5   2   4      358.78      343.83     13.27 o
  -4   2   4      310.41      301.27     17.35 o
  -3   2   4       64.16       65.70      6.69 o
  -2   2   4       89.68      103.26      9.11 o
  -1   2   4      407.61      397.73     13.15 o
   0   2   4       82.83       82.27      4.72 o
   1   2   4     1720.27     1720.76     83.72 o
   2   2   4      225.77      282.39     10.48 o
   3   2   4      315.34      305.79     11.65 o
   4   2   4     1147.74     1092.47     52.47 o
   5   2   4      331.62      303.15     13.68 o
   6   2   4      638.43      629.20     21.36 o
   7   2   4      342.48      295.94     18.26 o
   8   2   4       28.57       28.29      6.35 o
   9   2   4       15.44       11.88      3.50 o
  10   2   4       19.79       18.83      4.18 o
  11   2   4       46.32       37.49     16.14 o
  12   2   4       35.95       28.44     39.72 o
 -11   3   4      259.51      240.12     24.30 o
 -10   3   4       16.82        9.91      6.90 o
  -9   3   4       63.95       67.94     16.25 o
  -8   3   4        7.34        6.45      4.40 o
  -7   3   4      380.65      379.49     18.64 o
  -6   3   4      170.24      179.63     11.31 o
  -5   3   4       46.17       51.34      6.15 o
  -4   3   4      882.12      922.34     46.66 o
  -3   3   4      451.91      431.15     22.08 o
  -2   3   4     2161.12     2202.05     78.79 o
  -1   3   4       85.24       92.37      7.56 o
   0   3   4       69.75       76.37      4.06 o
   1   3   4      317.94      337.19     10.15 o
   2   3   4      162.49      167.56      7.26 o
   3   3   4      170.19      162.46     13.08 o
   4   3   4      164.30      166.91      9.41 o
   5   3   4      158.54      133.60     10.10 o
   6   3   4        1.66        3.49      4.27 o
   7   3   4      221.98      240.33     19.24 o
   8   3   4      489.13      524.70     27.81 o
   9   3   4       98.95       86.39      8.55 o
  10   3   4      146.51      158.95     31.52 o
  11   3   4      129.36      161.73     44.84 o
  -9   4   4       85.60       88.14     14.64 o
  -8   4   4      411.85      396.08     22.65 o
  -7   4   4        0.43        7.55      7.14 o
  -6   4   4      304.05      282.73     18.98 o
  -5   4   4       41.67       45.75      4.13 o
  -4   4   4      191.29      183.15     16.72 o
  -3   4   4      631.98      604.22     25.92 o
  -2   4   4      211.52      216.41     14.05 o
  -1   4   4      292.24      306.04     13.16 o
   0   4   4      373.26      385.28     14.79 o
   1   4   4     1083.39     1144.81     40.77 o
   2   4   4      282.98      263.51      9.79 o
   3   4   4       58.45       61.77      4.95 o
   4   4   4       90.32      102.27      6.20 o
   5   4   4      462.98      489.82     24.25 o
   6   4   4       23.55       19.23      4.99 o
   7   4   4       46.93       46.03      8.68 o
   8   4   4       18.48        8.78      9.02 o
   9   4   4       14.08       12.07     29.12 o
  -7   5   4      191.98      206.36     18.21 o
  -6   5   4       89.88       92.71     25.29 o
  -5   5   4      168.82      188.52     17.84 o
  -4   5   4      315.01      297.21     20.58 o
  -3   5   4      453.21      461.88     23.05 o
  -2   5   4      221.06      216.36     11.00 o
  -1   5   4        5.33        4.11      6.00 o
   0   5   4      216.16      208.65     11.46 o
   1   5   4       31.64       27.63      5.79 o
   2   5   4       89.14       91.13      6.61 o
   3   5   4      175.11      191.94      9.34 o
   4   5   4        4.67        9.24      5.22 o
   5   5   4       48.75       32.42      5.40 o
   6   5   4        2.11        0.00     11.01 o
   7   5   4       79.65       87.09     11.36 o
  -1   6   4       54.48       45.17      6.91 o
   0   6   4       14.14        2.24      6.91 o
   1   6   4      104.41       98.49     12.73 o
  -5  -5   5      129.01      114.28     24.94 o
  -4  -5   5       64.96       79.60     17.00 o
  -8  -4   5       53.26        3.42     25.11 o
  -7  -4   5       23.96       20.84     11.79 o
  -6  -4   5      254.73      250.53     16.68 o
  -5  -4   5       42.59       29.79     16.53 o
  -4  -4   5      547.09      589.92     44.24 o
  -3  -4   5      751.61      789.10     58.85 o
  -2  -4   5      270.26      330.11     25.71 o
   8  -4   5       15.00       12.90     10.93 o
   9  -4   5       22.21       21.69      9.14 o
  -9  -3   5      147.75      133.50     19.73 o
  -8  -3   5       20.81        8.59      7.81 o
  -7  -3   5       64.06       74.50     12.73 o
  -6  -3   5      345.93      360.97     62.39 o
  -5  -3   5      556.56      543.85     37.20 o
  -4  -3   5      153.54      133.14     12.31 o
  -3  -3   5      400.57      379.81     19.21 o
  -2  -3   5       34.54       32.15      6.16 o
  -1  -3   5      948.26      992.03     41.66 o
   0  -3   5      482.70      517.92     24.51 o
   1  -3   5      172.91      157.67     14.43 o
   2  -3   5       85.30      114.45     10.59 o
   3  -3   5      309.95      295.43     27.25 o
   4  -3   5      451.08      426.02     43.30 o
   5  -3   5      132.19      126.90      9.94 o
   6  -3   5       45.05       39.63      8.31 o
   7  -3   5      142.71      151.15     14.25 o
   8  -3   5        6.40        1.55      5.17 o
   9  -3   5      427.66      442.42     60.56 o
 -10  -2   5       10.98        6.49      9.91 o
  -9  -2   5       88.01       51.98     11.56 o
  -8  -2   5      474.70      479.09     33.96 o
  -7  -2   5       28.18       25.97      9.61 o
  -6  -2   5      729.79      749.39     25.61 o
  -5  -2   5      398.94      477.37     17.03 o
  -4  -2   5      740.63      723.53     30.24 o
  -3  -2   5      695.58      666.18     17.88 o
  -2  -2   5       51.68       63.03      6.44 o
  -1  -2   5      416.88      416.25     17.18 o
   0  -2   5        5.13       11.55      4.71 o
   1  -2   5     2227.13     2277.79    133.24 o
   2  -2   5      234.15      237.01     19.82 o
   3  -2   5      130.35      135.12     12.98 o
   4  -2   5      438.50      466.79     20.65 o
   5  -2   5      179.90      171.72      9.90 o
   6  -2   5     2408.38     2486.84     66.87 o
   7  -2   5      151.80      150.00      8.49 o
   8  -2   5       31.93       29.41      4.10 o
   9  -2   5       87.53       99.03      6.79 o
  10  -2   5       71.34       65.68      6.85 o
  11  -2   5       17.01       11.25      4.76 o
 -11  -1   5        3.21        0.00      5.81 o
 -10  -1   5      301.25      330.36     17.41 o
  -9  -1   5      236.31      221.41     13.45 o
  -8  -1   5      201.54      193.03     10.93 o
  -7  -1   5       35.73       34.16      4.71 o
  -6  -1   5        4.45        9.73      4.39 o
  -5  -1   5      139.69      133.62      6.18 o
  -4  -1   5      141.93      155.04      6.67 o
  -3  -1   5     1247.45     1249.68     24.69 o
  -2  -1   5      768.96      760.84     16.32 o
  -1  -1   5      174.88      150.92      8.07 o
   0  -1   5     2970.37     2985.98     83.80 o
   1  -1   5      744.38      675.30     20.86 o
   2  -1   5     1262.19     1275.14     39.37 o
   3  -1   5      269.14      248.58      7.91 o
   4  -1   5      111.43      109.26      8.07 o
   5  -1   5      314.37      318.33     12.54 o
   6  -1   5      139.84      140.25      9.25 o
   7  -1   5      155.14      162.25      7.58 o
   8  -1   5      324.29      351.43     12.39 o
   9  -1   5      573.02      563.58     28.72 o
  10  -1   5       94.95       90.06      9.87 o
  11  -1   5       18.00        8.25      6.33 o
  12  -1   5       62.82       61.84      7.86 o
 -12   0   5       72.41       83.04     10.99 o
 -11   0   5       26.89       33.32      6.57 o
 -10   0   5      242.63      247.49     15.25 o
  -9   0   5      335.18      310.92     15.05 o
  -8   0   5      213.41      192.91     13.06 o
  -7   0   5      823.06      863.00     30.49 o
  -6   0   5      502.51      536.20     18.96 o
  -5   0   5      164.16      159.88     12.66 o
  -4   0   5      947.88      982.28     26.53 o
  -3   0   5       11.71        4.55      2.10 o
  -2   0   5        0.03        0.00      2.04 o
  -1   0   5       91.16       86.33      3.05 o
   0   0   5      251.36      262.50      7.12 o
   1   0   5       68.25       55.85      4.43 o
   2   0   5      140.47      155.50      6.89 o
   3   0   5      732.78      835.20     24.83 o
   4   0   5      624.10      626.45     28.55 o
   5   0   5      376.64      402.11     16.25 o
   6   0   5      421.72      434.11     18.56 o
   7   0   5        0.22        2.24      3.31 o
   8   0   5       33.73       37.76      4.73 o
   9   0   5      228.22      230.26     13.75 o
  10   0   5      337.40      343.05     19.81 o
  11   0   5       85.28       68.99      8.45 o
  12   0   5        5.71        0.00      4.46 o
 -12   1   5      219.90      229.48     26.22 o
 -11   1   5        3.16        6.18      6.09 o
 -10   1   5      305.58      342.39     19.42 o
  -9   1   5      241.20      245.12     13.30 o
  -8   1   5      201.09      191.64     14.29 o
  -7   1   5       34.36       21.27      5.47 o
  -6   1   5        3.65        3.53      2.83 o
  -5   1   5      138.70      152.66      8.42 o
  -4   1   5      141.29      171.40      7.84 o
  -3   1   5     1248.47     1242.57     30.02 o
  -2   1   5      760.59      794.01     17.59 o
  -1   1   5      172.96      159.27      4.99 o
   0   1   5     2893.80     2918.22     55.26 o
   1   1   5      737.51      695.99     12.76 o
   2   1   5     1271.41     1361.12     46.29 o
   3   1   5      283.01      245.68     17.56 o
   4   1   5      112.58      117.20     23.57 o
   5   1   5      316.11      354.67     15.80 o
   6   1   5      140.41      147.87     11.05 o
   7   1   5      152.50      163.19     10.23 o
   8   1   5      321.99      358.89     17.97 o
   9   1   5      561.83      619.79     31.74 o
  10   1   5       95.14       99.88     10.47 o
  11   1   5       17.92       16.99      6.21 o
  12   1   5       63.91       94.89     21.61 o
 -11   2   5       17.25       11.89     10.71 o
 -10   2   5       11.50        0.00      9.78 o
  -9   2   5       92.17       99.71      8.13 o
  -8   2   5      475.60      512.49     23.05 o
  -7   2   5       29.68       23.52      4.85 o
  -6   2   5      741.80      778.59     37.14 o
  -5   2   5      398.41      393.75     18.65 o
  -4   2   5      722.94      725.76     28.38 o
  -3   2   5      684.75      686.25     21.68 o
  -2   2   5       49.29       45.61      4.11 o
  -1   2   5      418.35      406.18     15.08 o
   0   2   5        4.53        7.04      2.21 o
   1   2   5     2231.23     2347.98     53.68 o
   2   2   5      236.70      230.71      9.59 o
   3   2   5      126.67      119.79      7.36 o
   4   2   5      436.31      436.16     15.84 o
   5   2   5      177.30      176.66     18.61 o
   6   2   5     2400.79     2394.64    123.47 o
   7   2   5      147.19      127.71     10.47 o
   8   2   5       31.88       34.28      4.90 o
   9   2   5       90.15       99.07      8.33 o
  10   2   5       73.53       90.18     12.77 o
  11   2   5       17.46        9.48     14.95 o
 -10   3   5      252.46      268.84     23.95 o
  -9   3   5      149.72      145.89     10.15 o
  -8   3   5       21.87       12.29      5.29 o
  -7   3   5       59.94       63.59      6.55 o
  -6   3   5      344.15      328.92     17.45 o
  -5   3   5      564.65      571.30     23.12 o
  -4   3   5      149.59      142.80      9.14 o
  -3   3   5      409.81      418.23     18.70 o
  -2   3   5       37.41       31.85      4.18 o
  -1   3   5      941.89      911.01     26.94 o
   0   3   5      484.69      471.18     14.62 o
   1   3   5      179.62      161.26      6.67 o
   2   3   5       79.95       82.91      5.31 o
   3   3   5      307.81      324.05     14.36 o
   4   3   5      445.59      453.66     20.08 o
   5   3   5      134.29      144.49      7.82 o
   6   3   5       44.72       51.90      4.94 o
   7   3   5      141.47      136.23      9.78 o
   8   3   5        5.54        8.14      6.23 o
   9   3   5      426.51      444.58     29.13 o
  10   3   5      143.30      163.61     16.99 o
  -9   4   5        0.07        0.00      6.94 o
  -8   4   5       56.33       36.80      8.62 o
  -7   4   5       22.04       27.19      7.37 o
  -6   4   5      245.79      259.77     14.99 o
  -5   4   5       42.20       46.76      4.36 o
  -4   4   5      541.66      559.92     27.81 o
  -3   4   5      760.31      814.17     36.20 o
  -2   4   5      268.64      289.53     16.43 o
  -1   4   5      117.88      119.45      9.11 o
   0   4   5       92.20       91.47      6.16 o
   1   4   5       76.61       87.38      6.02 o
   2   4   5      127.46      130.49      9.96 o
   3   4   5      145.24      133.41     12.09 o
   4   4   5      232.18      220.74     10.33 o
   5   4   5       17.34       12.57      5.44 o
   6   4   5      374.91      426.31     21.09 o
   7   4   5      107.83      101.64     13.07 o
   8   4   5       14.59       17.44      8.27 o
   9   4   5       24.99        4.54     11.18 o
  -6   5   5       54.41       47.61     10.72 o
  -5   5   5      125.15      115.82     11.84 o
  -4   5   5       67.37       68.47     10.91 o
  -3   5   5       99.17      103.22      8.23 o
  -2   5   5      116.69      101.06      9.39 o
  -1   5   5      207.75      221.26     12.43 o
   0   5   5      211.76      223.80     11.99 o
   1   5   5      162.01      159.28      8.40 o
   2   5   5      164.01      163.47     11.36 o
   3   5   5      232.81      251.23     12.76 o
   4   5   5      147.03      153.11     10.27 o
   5   5   5       95.90       77.74     14.15 o
   6   5   5       42.32       33.29      7.40 o
  -3  -5   6        6.03        1.79     16.74 o
  -7  -4   6       97.97       35.36     16.65 o
  -6  -4   6       20.50       21.95     12.04 o
  -5  -4   6       77.85      105.74     16.57 o
  -4  -4   6      384.41      327.80     26.73 o
  -3  -4   6        7.71       12.21      9.14 o
  -2  -4   6      949.14     1084.87     89.08 o
   1  -4   6       32.89       29.30      8.46 o
   2  -4   6       88.38       80.97     12.13 o
   3  -4   6      224.78      228.73     36.64 o
  -8  -3   6      216.33      210.96     21.48 o
  -7  -3   6      384.85      412.86     28.67 o
  -6  -3   6       45.04       30.67      8.97 o
  -5  -3   6      247.28      256.62     24.56 o
  -4  -3   6      279.33      289.58     29.38 o
  -3  -3   6       67.62       60.55      6.81 o
  -2  -3   6      374.97      373.32     34.80 o
  -1  -3   6       54.87       52.44      7.81 o
   0  -3   6      284.58      312.83     14.14 o
   1  -3   6      462.99      459.33     24.94 o
   2  -3   6      971.63     1026.45     46.04 o
   3  -3   6      444.88      451.56     33.48 o
   4  -3   6      689.46      708.56     45.86 o
   5  -3   6      783.16      792.43     63.29 o
   6  -3   6      237.48      237.47     44.54 o
   7  -3   6      131.44      135.87      9.68 o
   8  -3   6       50.53       51.62      9.44 o
   9  -3   6       68.74       73.55      9.37 o
  10  -3   6       15.47       22.63      8.80 o
  -9  -2   6        9.15       10.35      6.66 o
  -8  -2   6        0.51       11.14      6.78 o
  -7  -2   6      346.18      388.16     19.87 o
  -6  -2   6      661.51      650.43     28.58 o
  -5  -2   6      139.70      152.25     12.37 o
  -4  -2   6     1030.35     1063.36     37.70 o
  -3  -2   6       57.26       63.02      6.06 o
  -2  -2   6      637.23      611.24     21.21 o
  -1  -2   6      753.90      767.80     48.21 o
   0  -2   6       86.20       88.51     15.84 o
   1  -2   6       24.71       26.48      5.64 o
   2  -2   6      918.40      880.66     40.40 o
   3  -2   6      157.17      157.75     16.91 o
   4  -2   6      198.70      190.77     10.78 o
   5  -2   6      182.70      180.99      8.50 o
   6  -2   6      766.57      777.26     25.81 o
   7  -2   6      687.73      710.04     25.43 o
   8  -2   6      475.70      465.82     22.87 o
   9  -2   6      193.55      205.28     13.71 o
  10  -2   6       16.70       13.06      5.70 o
  11  -2   6       65.33       26.05     13.58 o
 -11  -1   6      140.27      137.28     25.88 o
 -10  -1   6      112.85      109.63      8.75 o
  -9  -1   6       17.94       16.45      3.30 o
  -8  -1   6      400.19      441.86     20.46 o
  -7  -1   6     1324.53     1357.98     43.87 o
  -6  -1   6       83.66       82.31      5.14 o
  -5  -1   6      603.27      579.11     17.95 o
  -4  -1   6       51.84       49.62      4.39 o
  -3  -1   6        3.28        3.51      2.05 o
  -2  -1   6       51.89       55.24      3.37 o
  -1  -1   6      555.04      574.66     17.97 o
   0  -1   6      371.15      350.92     13.73 o
   1  -1   6      410.15      396.90     13.71 o
   2  -1   6      131.28      143.51      6.68 o
   3  -1   6      432.03      445.62     14.58 o
   4  -1   6       75.54       70.01      4.13 o
   5  -1   6      296.15      317.44     12.64 o
   6  -1   6      332.77      344.98     14.92 o
   7  -1   6      133.70      132.45      6.31 o
   8  -1   6      246.34      272.35     17.09 o
   9  -1   6       30.13       24.48      4.93 o
  10  -1   6        1.43        5.38      4.40 o
  11  -1   6       11.31        0.00      5.55 o
  12  -1   6       60.17       28.36     16.61 o
 -12   0   6        8.82        8.93      6.00 o
 -11   0   6      350.15      327.36     25.67 o
 -10   0   6      103.90      102.73      7.46 o
  -9   0   6      225.97      247.72     14.22 o
  -8   0   6      758.58      795.88     31.60 o
  -7   0   6        3.32        0.00      3.63 o
  -6   0   6      317.53      326.96     15.19 o
  -5   0   6        2.77        3.53      2.31 o
  -4   0   6     1744.14     1724.86     44.18 o
  -3   0   6      785.42      894.88     21.08 o
  -2   0   6     1851.46     1855.09     32.14 o
  -1   0   6      366.68      352.17      7.25 o
   0   0   6        1.40        5.20      1.88 o
   1   0   6       61.51       84.24      4.50 o
   2   0   6       60.67       49.62      5.09 o
   3   0   6       11.43       17.80      3.29 o
   4   0   6      393.35      403.99     12.25 o
   5   0   6       30.34       42.73      4.85 o
   6   0   6       15.10       15.24      4.30 o
   7   0   6       95.12       84.28      6.65 o
   8   0   6      137.05      136.40      8.89 o
   9   0   6        2.06        0.00      3.80 o
  10   0   6      120.39      108.61     12.02 o
  11   0   6      102.08      118.40     12.20 o
  12   0   6      114.15       95.21     18.49 o
 -12   1   6       35.91       43.76     10.72 o
 -11   1   6      141.01      139.29     12.59 o
 -10   1   6      118.16      104.42     11.02 o
  -9   1   6       16.65       12.53      5.97 o
  -8   1   6      417.46      419.10     17.92 o
  -7   1   6     1330.05     1442.83     52.11 o
  -6   1   6       82.92       84.83      5.73 o
  -5   1   6      594.89      632.40     23.58 o
  -4   1   6       53.71       40.57      4.38 o
  -3   1   6        3.11        4.58      2.36 o
  -2   1   6       52.24       59.75      3.14 o
  -1   1   6      558.12      609.76     11.19 o
   0   1   6      369.64      360.74      8.21 o
   1   1   6      419.93      414.08     11.61 o
   2   1   6      116.90      138.70      8.56 o
   3   1   6      429.29      404.38     19.96 o
   4   1   6       79.19       82.65      7.10 o
   5   1   6      300.41      318.19     21.73 o
   6   1   6      336.87      377.32     32.24 o
   7   1   6      132.35      124.99     15.45 o
   8   1   6      242.18      238.55     15.71 o
   9   1   6       30.89       26.44     10.40 o
  10   1   6        1.59        0.00      6.21 o
  11   1   6       10.32        0.00      8.42 o
  12   1   6       56.89       60.13     17.59 o
 -11   2   6      359.70      410.17     30.11 o
 -10   2   6       94.16      105.75     11.72 o
  -9   2   6        8.60        3.06      4.84 o
  -8   2   6        0.41        0.00      5.01 o
  -7   2   6      350.73      345.96     20.07 o
  -6   2   6      664.90      647.89     25.08 o
  -5   2   6      133.37      148.08      9.64 o
  -4   2   6     1038.88     1092.27     31.97 o
  -3   2   6       58.07       52.10      5.00 o
  -2   2   6      620.58      602.60     19.00 o
  -1   2   6      734.55      707.06     18.78 o
   0   2   6       82.49       73.65      6.43 o
   1   2   6       23.08       22.35      1.51 o
   2   2   6      908.15      951.81     23.05 o
   3   2   6      156.88      160.44      9.06 o
   4   2   6      198.44      190.97     12.66 o
   5   2   6      179.00      181.48      9.49 o
   6   2   6      756.21      746.18     33.87 o
   7   2   6      681.83      750.64     39.93 o
   8   2   6      471.82      513.46     32.82 o
   9   2   6      192.47      169.40     14.35 o
  10   2   6       17.46       24.29      4.86 o
  11   2   6       65.66       46.80     17.68 o
 -10   3   6       73.34       71.54     10.32 o
  -9   3   6       37.12       40.35      8.50 o
  -8   3   6      213.46      233.15     18.12 o
  -7   3   6      376.20      413.75     27.42 o
  -6   3   6       44.09       33.82      7.18 o
  -5   3   6      243.90      280.53     13.22 o
  -4   3   6      271.22      264.06     13.21 o
  -3   3   6       71.08       66.99      6.57 o
  -2   3   6      379.85      369.16     16.45 o
  -1   3   6       55.25       49.05      4.79 o
   0   3   6      288.59      290.34     10.18 o
   1   3   6      457.28      477.12     16.85 o
   2   3   6      966.28      971.91     28.33 o
   3   3   6      444.05      430.75     17.16 o
   4   3   6      683.29      694.42     28.26 o
   5   3   6      778.60      815.08     35.03 o
   6   3   6      227.21      230.28     12.86 o
   7   3   6      133.65      135.61      9.30 o
   8   3   6       51.70       45.56      9.72 o
   9   3   6       67.12       61.36     10.72 o
  10   3   6       16.90       22.55     11.83 o
  -8   4   6        3.76       10.79     10.84 o
  -7   4   6       98.79       82.10      9.15 o
  -6   4   6       18.52       13.78      5.96 o
  -5   4   6       82.19       85.28      6.94 o
  -4   4   6      389.54      381.89     18.13 o
  -3   4   6        8.65        8.81      4.58 o
  -2   4   6      948.52      984.05     35.35 o
  -1   4   6      416.81      405.92     16.28 o
   0   4   6      110.70      102.98      5.48 o
   1   4   6       31.29       27.98      5.63 o
   2   4   6       92.73       96.40      6.52 o
   3   4   6      229.14      227.74     12.19 o
   4   4   6       64.44       67.31     10.65 o
   5   4   6      291.08      301.73     15.86 o
   6   4   6      108.04      119.15      9.73 o
   7   4   6       61.75       45.99     12.25 o
   8   4   6      284.63      290.83     23.07 o
  -6   5   6       27.06       60.85     13.27 o
  -5   5   6      264.33      241.46     22.55 o
  -4   5   6      209.36      191.91     14.63 o
  -3   5   6        6.46        0.00      7.32 o
  -2   5   6       17.64       19.27      4.16 o
  -1   5   6       15.36       12.12      3.91 o
   0   5   6       71.06       71.39      6.42 o
   1   5   6       28.81       21.35      6.40 o
   2   5   6      188.19      188.58     15.18 o
   3   5   6       50.35       49.23      6.01 o
   4   5   6       36.65       52.12      7.38 o
   5   5   6      181.00      167.77     28.11 o
   6   5   6      148.86      140.22     18.68 o
  -5  -4   7       75.02       73.79     14.20 o
  -4  -4   7       65.04       45.52     12.98 o
  -3  -4   7       85.91       72.09     14.35 o
  -2  -4   7      227.84      242.47     31.09 o
  -1  -4   7      332.98      355.56     37.49 o
   0  -4   7      122.94      103.17     19.39 o
   1  -4   7      742.14      823.43     52.78 o
   2  -4   7      242.45      232.83     25.20 o
   3  -4   7      310.46      298.34     28.78 o
   4  -4   7       61.89       78.49     15.63 o
   5  -4   7       93.15       32.71     18.79 o
  -8  -3   7       30.95       25.88     24.34 o
  -7  -3   7       91.17       84.95     14.69 o
  -6  -3   7      154.21      186.27     17.08 o
  -5  -3   7      149.48      161.27      8.26 o
  -4  -3   7        2.24        1.29      5.20 o
  -3  -3   7      824.92      849.86     31.46 o
  -2  -3   7     1027.09     1064.15     47.19 o
  -1  -3   7      131.01      130.51     11.23 o
   0  -3   7       42.59       52.80     42.28 o
   1  -3   7        1.78        0.51      7.60 o
   2  -3   7      279.24      221.38     24.17 o
   3  -3   7       57.79       80.97     10.93 o
   4  -3   7      315.90      300.73     38.78 o
   5  -3   7      640.50      593.00     38.35 o
   6  -3   7      309.41      374.69     40.06 o
   7  -3   7      543.68      578.97     38.82 o
   8  -3   7       56.21       64.56      6.60 o
   9  -3   7       15.72        7.60      9.99 o
  -9  -2   7      523.88      484.87     48.94 o
  -8  -2   7      240.03      261.84     15.77 o
  -7  -2   7        6.27        3.94      4.21 o
  -6  -2   7      180.75      196.37     14.09 o
  -5  -2   7      109.92      116.24      6.98 o
  -4  -2   7      198.37      223.44     11.23 o
  -3  -2   7      298.78      333.79     11.61 o
  -2  -2   7      414.20      421.34     14.36 o
  -1  -2   7      150.36      154.22     30.79 o
   0  -2   7       84.63       78.91      8.46 o
   1  -2   7     1735.72     1796.51    201.48 o
   2  -2   7       49.78       60.90      9.48 o
   3  -2   7      532.33      531.85     42.45 o
   4  -2   7      629.10      605.72     46.38 o
   5  -2   7      160.49      159.09      6.39 o
   6  -2   7       86.43       84.56      4.12 o
   7  -2   7      103.58      111.96      6.31 o
   8  -2   7      223.09      210.83     13.55 o
   9  -2   7        4.31        0.40      6.25 o
  10  -2   7       59.81       44.58     16.11 o
  11  -2   7       31.98       14.43     11.62 o
 -11  -1   7       11.21       11.02      6.15 o
 -10  -1   7       63.47       59.30      8.22 o
  -9  -1   7       37.25       41.35      6.98 o
  -8  -1   7        5.89        4.68      4.86 o
  -7  -1   7      362.22      393.27     14.39 o
  -6  -1   7      518.99      539.77     17.90 o
  -5  -1   7     1037.69     1055.13     27.19 o
  -4  -1   7      612.31      646.96     15.91 o
  -3  -1   7      744.20      719.78     19.32 o
  -2  -1   7      490.82      497.99     12.11 o
  -1  -1   7       57.51       65.25      3.41 o
   0  -1   7       36.90       46.68      6.49 o
   1  -1   7      462.66      487.71     22.70 o
   2  -1   7      289.01      307.32     11.30 o
   3  -1   7       88.63      110.56      9.45 o
   4  -1   7      228.61      236.71      8.51 o
   5  -1   7      248.76      241.58     11.39 o
   6  -1   7      330.01      303.02     19.31 o
   7  -1   7      511.65      522.90     18.98 o
   8  -1   7       17.72       19.61      4.20 o
   9  -1   7       26.21       31.15      5.19 o
  10  -1   7      138.64      119.97     11.73 o
  11  -1   7       34.85       33.94      7.16 o
 -12   0   7       11.40        0.00      8.80 o
 -11   0   7       16.99       11.55      7.94 o
 -10   0   7        2.02        0.00      4.09 o
  -9   0   7      179.67      163.77     11.93 o
  -8   0   7      508.96      500.95     24.35 o
  -7   0   7      109.62      103.87      7.14 o
  -6   0   7      519.39      540.21     19.63 o
  -5   0   7      128.87      134.90      7.64 o
  -4   0   7      491.54      515.23     14.96 o
  -3   0   7      167.78      172.85      6.46 o
  -2   0   7      722.05      708.72     15.55 o
  -1   0   7       89.46       93.06      5.16 o
   0   0   7      155.54      148.31      7.45 o
   1   0   7      447.63      448.04     11.57 o
   2   0   7      123.94      116.91      6.76 o
   3   0   7      258.44      257.67     11.62 o
   4   0   7       65.17       58.54      5.63 o
   5   0   7        3.65        8.35      3.12 o
   6   0   7      218.78      205.48     14.84 o
   7   0   7        0.33        0.45      3.64 o
   8   0   7       36.18       26.94      4.68 o
   9   0   7       49.36       44.78      6.52 o
  10   0   7       58.82       39.05      6.97 o
  11   0   7       98.30      118.12     13.62 o
 -11   1   7       12.07       16.91      8.69 o
 -10   1   7       64.85       58.46      8.49 o
  -9   1   7       37.14       36.61      6.77 o
  -8   1   7        5.94        1.97      4.03 o
  -7   1   7      356.62      384.15     15.06 o
  -6   1   7      522.83      526.67     20.54 o
  -5   1   7     1046.14     1079.63     36.10 o
  -4   1   7      606.34      620.87     19.81 o
  -3   1   7      730.85      755.60     20.39 o
  -2   1   7      472.75      475.16     12.12 o
  -1   1   7       57.89       62.59      5.19 o
   0   1   7       34.59       41.73      4.75 o
   1   1   7      456.08      512.29     13.02 o
   2   1   7      290.70      312.60      9.81 o
   3   1   7       87.60      105.25      7.18 o
   4   1   7      231.46      234.32     11.95 o
   5   1   7      248.84      244.51     17.72 o
   6   1   7      329.12      373.48     20.05 o
   7   1   7      505.73      554.87     27.94 o
   8   1   7       17.57       17.55      6.01 o
   9   1   7       23.57       24.16      4.55 o
  10   1   7      135.19      151.95     14.98 o
  11   1   7       35.01       44.64      6.60 o
 -11   2   7       61.74       34.44      8.87 o
 -10   2   7      215.53      259.63     23.79 o
  -9   2   7      520.63      559.81     30.81 o
  -8   2   7      243.78      237.46     27.81 o
  -7   2   7        7.28        5.19      6.20 o
  -6   2   7      180.22      179.14     13.31 o
  -5   2   7      108.97      106.12      6.70 o
  -4   2   7      202.76      213.36     11.05 o
  -3   2   7      301.73      304.01      9.64 o
  -2   2   7      408.96      410.95     13.13 o
  -1   2   7      153.97      160.35      6.30 o
   0   2   7       76.12       74.75      4.21 o
   1   2   7     1715.43     1731.77     46.43 o
   2   2   7       51.79       56.06      5.84 o
   3   2   7      537.81      549.63     22.42 o
   4   2   7      620.60      624.01     26.37 o
   5   2   7      161.02      168.43     14.43 o
   6   2   7       90.06      103.31      9.78 o
   7   2   7      102.62      109.01     15.50 o
   8   2   7      219.04      218.96     17.15 o
   9   2   7        4.70        0.00      6.16 o
  10   2   7       56.97       45.75      7.96 o
  11   2   7       29.57        0.00     10.93 o
 -10   3   7        1.67       21.73     11.21 o
  -9   3   7       24.27       12.25      9.83 o
  -8   3   7       30.77       28.90      8.22 o
  -7   3   7       92.39       99.75     16.17 o
  -6   3   7      157.21      161.34     13.46 o
  -5   3   7      145.36      161.19     16.57 o
  -4   3   7        2.28        8.29      3.00 o
  -3   3   7      832.42      830.24     28.28 o
  -2   3   7     1036.40     1041.15     38.05 o
  -1   3   7      127.54      129.49      8.90 o
   0   3   7       41.35       44.27      2.87 o
   1   3   7        2.01        4.23      2.81 o
   2   3   7      284.35      314.10     12.27 o
   3   3   7       55.50       68.94      8.92 o
   4   3   7      311.12      314.27     14.56 o
   5   3   7      633.18      612.33     31.53 o
   6   3   7      309.42      334.33     21.49 o
   7   3   7      540.54      586.21     27.98 o
   8   3   7       54.30       59.23      8.52 o
   9   3   7       17.52        3.30     10.86 o
  -8   4   7       12.85       22.13     16.06 o
  -7   4   7       61.35       57.61      8.51 o
  -6   4   7      186.72      197.09     12.83 o
  -5   4   7       74.24       59.83      7.67 o
  -4   4   7       61.49       55.45      5.94 o
  -3   4   7       87.36       66.11      9.57 o
  -2   4   7      235.39      234.18     11.07 o
  -1   4   7      334.33      343.91     13.63 o
   0   4   7      120.32      107.23      8.07 o
   1   4   7      748.48      802.01     29.15 o
   2   4   7      244.59      228.55     11.20 o
   3   4   7      308.75      306.58     13.99 o
   4   4   7       61.38       76.03      7.40 o
   5   4   7       95.75       99.71     16.21 o
   6   4   7       76.58       70.73      8.59 o
   7   4   7      124.77      122.69     11.19 o
   8   4   7      276.92      283.71     32.64 o
  -5   5   7      198.28      159.31     37.79 o
  -4   5   7       65.23       55.23     12.73 o
  -3   5   7      275.37      253.77     17.11 o
  -2   5   7      105.74       85.70      7.40 o
  -1   5   7       21.08       28.47      6.48 o
   0   5   7       40.65       37.91      5.97 o
   1   5   7       30.68       20.94      5.72 o
   2   5   7      295.65      265.57     13.78 o
   3   5   7        2.86        0.00      9.51 o
   4   5   7       52.57       48.09     11.94 o
   5   5   7      140.64      143.46     18.98 o
  -4  -4   8      516.03      435.85     42.11 o
  -3  -4   8      148.53      144.78     13.89 o
  -2  -4   8       25.08       31.77     12.64 o
  -1  -4   8       16.22       29.38     10.42 o
   0  -4   8       64.51       73.45     13.58 o
   1  -4   8       77.70      103.86     18.88 o
   2  -4   8       64.86       63.97     11.70 o
   3  -4   8      393.28      384.68     32.37 o
   4  -4   8      188.18      178.08     53.72 o
  -7  -3   8      203.81      160.23     22.46 o
  -6  -3   8      108.71       95.51      8.95 o
  -5  -3   8       18.73       19.11      7.58 o
  -4  -3   8      212.16      231.50     22.94 o
  -3  -3   8      186.43      214.21     31.26 o
  -2  -3   8      233.04      240.25     14.35 o
  -1  -3   8      422.18      428.85     20.68 o
   0  -3   8      649.14      663.96     33.40 o
   1  -3   8       74.87       75.67     25.20 o
   2  -3   8      200.37      225.82     20.24 o
   3  -3   8      709.21      708.64     33.14 o
   5  -3   8      290.40      275.28     24.94 o
   6  -3   8       34.84        0.00     27.42 o
  -9  -2   8       15.03        8.11      3.42 o
  -8  -2   8       13.65       12.22      3.87 o
  -7  -2   8      814.16      916.73     44.54 o
  -6  -2   8      354.28      369.89     20.86 o
  -5  -2   8       79.83       77.22      6.13 o
  -4  -2   8      433.02      419.79     20.02 o
  -3  -2   8        0.79        0.00      5.21 o
  -2  -2   8        5.32       23.26      5.91 o
  -1  -2   8       30.24       21.59      6.28 o
   0  -2   8       93.68      100.82     11.27 o
   1  -2   8      246.14      240.68     29.30 o
   2  -2   8      411.44      356.24     31.26 o
   3  -2   8      792.00      812.33     59.62 o
   4  -2   8      123.42      131.27     14.61 o
   5  -2   8      457.52      494.01     40.06 o
   6  -2   8      489.49      473.15     31.18 o
   7  -2   8       54.14       51.35      3.56 o
   8  -2   8       29.13       28.95      4.34 o
   9  -2   8       27.40       30.51      4.40 o
  10  -2   8       22.67       18.62     21.78 o
 -10  -1   8      434.52      465.08     33.67 o
  -9  -1   8       23.44       24.67      6.34 o
  -8  -1   8       85.39       68.19      6.15 o
  -7  -1   8       29.27       24.95      5.62 o
  -6  -1   8      204.86      202.29      8.96 o
  -5  -1   8       42.83       44.52      4.19 o
  -4  -1   8      252.17      256.66     10.67 o
  -3  -1   8      315.93      336.38     11.09 o
  -2  -1   8      136.55      135.60      5.88 o
  -1  -1   8      961.61      950.61     22.64 o
   0  -1   8      843.05      814.26     23.72 o
   1  -1   8      314.25      312.16     11.21 o
   2  -1   8      586.78      567.52     20.31 o
   3  -1   8      194.56      192.70      8.83 o
   4  -1   8       28.57       30.05      2.72 o
   5  -1   8       85.47       89.23      6.48 o
   6  -1   8      295.37      271.46     13.35 o
   7  -1   8       54.64       54.54      6.13 o
   8  -1   8      159.38      141.24      8.94 o
   9  -1   8      183.17      164.10     13.37 o
  10  -1   8       56.96       47.38     10.94 o
  11  -1   8       70.74       54.92     17.42 o
 -11   0   8      157.57      139.93     14.01 o
 -10   0   8       34.50       29.35     25.92 o
  -9   0   8       28.41       21.22      4.68 o
  -8   0   8        9.21        7.99      3.55 o
  -7   0   8     1244.21     1295.54     47.87 o
  -6   0   8       23.39       18.03      4.08 o
  -5   0   8      595.86      587.12     17.61 o
  -4   0   8     1136.60     1098.21     29.47 o
  -3   0   8      234.25      222.05      7.42 o
  -2   0   8      242.16      264.53      8.64 o
  -1   0   8      207.47      220.36      6.73 o
   0   0   8      123.05      126.53      4.66 o
   1   0   8       30.48       28.48      3.31 o
   2   0   8      507.19      524.87     15.91 o
   3   0   8      163.21      142.55      6.24 o
   4   0   8        9.53       11.18      4.85 o
   5   0   8      606.24      617.48     20.59 o
   6   0   8      248.55      272.35     15.58 o
   7   0   8       32.14       41.57      5.94 o
   8   0   8      300.37      328.28     18.76 o
   9   0   8       60.63       81.62     14.47 o
  10   0   8       67.27       61.52      8.49 o
  11   0   8       12.14        6.63     10.70 o
 -11   1   8      140.03      148.35     19.21 o
 -10   1   8      431.92      439.37     38.04 o
  -9   1   8       25.47       22.55      7.11 o
  -8   1   8       88.92       82.82      6.84 o
  -7   1   8       27.58       20.94      4.94 o
  -6   1   8      207.34      228.50     12.21 o
  -5   1   8       41.75       41.21      7.29 o
  -4   1   8      248.97      261.37     13.22 o
  -3   1   8      310.57      321.88     12.60 o
  -2   1   8      135.27      134.47      5.05 o
  -1   1   8      953.88      979.97     23.60 o
   0   1   8      820.33      816.88     19.02 o
   1   1   8      316.22      313.71      9.92 o
   2   1   8      592.35      614.68     19.08 o
   3   1   8      192.76      188.14      8.51 o
   4   1   8       28.08       24.80      6.17 o
   5   1   8       86.86       80.94      7.86 o
   6   1   8      294.93      306.42     16.61 o
   7   1   8       55.64       63.84      8.28 o
   8   1   8      155.05      146.81     14.18 o
   9   1   8      179.48      168.23     15.05 o
  10   1   8       57.17       58.84      9.52 o
  11   1   8       71.21       41.63     12.29 o
 -10   2   8        1.18        0.00      9.42 o
  -9   2   8       15.11        8.92      5.72 o
  -8   2   8       14.44       23.77      7.21 o
  -7   2   8      807.69      863.40     34.52 o
  -6   2   8      355.37      407.60     22.27 o
  -5   2   8       79.90       67.52      9.01 o
  -4   2   8      432.91      401.82     17.22 o
  -3   2   8        0.29        0.00      2.95 o
  -2   2   8        5.98        3.21      2.67 o
  -1   2   8       32.27       26.36      2.88 o
   0   2   8       93.85      100.77      6.41 o
   1   2   8      245.23      252.19     14.00 o
   2   2   8      425.15      437.51     15.78 o
   3   2   8      795.50      808.34     29.09 o
   4   2   8      120.99       98.11      8.85 o
   5   2   8      461.75      488.73     28.29 o
   6   2   8      483.32      468.09     27.61 o
   7   2   8       54.65       40.20      8.67 o
   8   2   8       29.23       35.38      6.94 o
   9   2   8       27.17       40.71      8.02 o
  10   2   8       21.93       20.23      7.34 o
  -9   3   8       28.24       34.15     10.86 o
  -8   3   8       69.25       58.22      8.66 o
  -7   3   8      202.87      211.71     12.79 o
  -6   3   8      109.42       92.57      7.86 o
  -5   3   8       20.24       20.37      4.94 o
  -4   3   8      212.47      191.50     13.70 o
  -3   3   8      190.35      194.12     11.98 o
  -2   3   8      239.10      239.82     10.51 o
  -1   3   8      421.34      420.15     18.62 o
   0   3   8      665.18      672.77     19.76 o
   1   3   8       75.32       62.18      5.55 o
   2   3   8      187.33      183.33     11.61 o
   3   3   8      717.02      665.04     28.04 o
   4   3   8      161.23      169.76     11.63 o
   5   3   8      285.99      274.56     16.32 o
   6   3   8       34.57       21.56      5.42 o
   7   3   8      101.44       83.03     12.51 o
   8   3   8       59.68       51.87      8.17 o
   9   3   8       85.52       43.68     36.60 o
  -7   4   8      211.91      200.24     36.32 o
  -6   4   8      100.25      102.48     15.13 o
  -5   4   8       99.26       94.54      7.77 o
  -4   4   8      514.55      531.03     24.34 o
  -3   4   8      151.63      151.06      8.44 o
  -2   4   8       24.25       20.61      6.93 o
  -1   4   8       17.21       14.50      2.75 o
   0   4   8       67.32       66.35      6.02 o
   1   4   8       77.69       89.66      9.60 o
   2   4   8       61.20       62.06      5.04 o
   3   4   8      385.91      390.01     17.86 o
   4   4   8      189.14      179.03     10.44 o
   5   4   8      296.75      283.78     21.53 o
   6   4   8       94.58       91.06     13.51 o
   7   4   8       20.45       18.26     11.87 o
  -4   5   8       99.64       92.30     12.64 o
  -3   5   8      198.15      214.19     22.67 o
  -2   5   8       12.97        5.28      6.19 o
  -1   5   8      144.53      168.03     12.42 o
   0   5   8       22.51       45.10     10.21 o
   1   5   8        9.70        0.00      7.37 o
   2   5   8      177.25      155.53     20.92 o
   3   5   8       26.75       20.08     12.55 o
   4   5   8       84.23       81.04      8.46 o
  -4  -4   9       49.02       31.26      7.86 o
  -3  -4   9       45.10       34.08     30.49 o
  -2  -4   9      466.22      405.78     52.87 o
  -1  -4   9      104.84       81.65     21.01 o
   0  -4   9        5.02       13.67     10.16 o
   1  -4   9       14.37        8.11     10.33 o
   2  -4   9       29.99       48.68     18.36 o
   3  -4   9        5.47       15.46      9.05 o
  -7  -3   9       74.01       71.83      7.26 o
  -6  -3   9      144.13      132.88     11.79 o
  -5  -3   9       83.82       65.76      6.83 o
  -4  -3   9       44.26       51.42      7.39 o
  -3  -3   9      218.62      201.17     23.10 o
  -2  -3   9      134.01      135.05     13.71 o
  -1  -3   9      162.33      138.10     13.25 o
   0  -3   9        8.58       14.56      5.44 o
   1  -3   9      162.40      147.08     17.34 o
   2  -3   9      802.35      820.87     44.24 o
   3  -3   9       75.10       88.40     11.44 o
   4  -3   9      128.33      142.29     16.65 o
   5  -3   9       69.42       77.72     15.37 o
  -8  -2   9      184.26      184.57     21.35 o
  -7  -2   9       24.55       23.51      4.73 o
  -6  -2   9      203.91      202.43     13.55 o
  -5  -2   9      201.75      220.96     14.28 o
  -4  -2   9       57.90       45.66      7.38 o
  -3  -2   9      170.90      190.94     19.28 o
  -2  -2   9      599.45      559.00     23.17 o
  -1  -2   9      175.80      170.05     25.61 o
   0  -2   9      238.06      278.44     15.32 o
   1  -2   9      116.44      103.03     13.98 o
   2  -2   9      717.64      646.64     52.27 o
   3  -2   9      171.56      171.67     15.89 o
   4  -2   9        2.59       11.79      8.03 o
   5  -2   9      228.30      263.40     21.69 o
   6  -2   9       11.30        0.00     17.08 o
   7  -2   9      247.74      240.25     11.10 o
   8  -2   9      169.76      169.42     10.97 o
   9  -2   9       57.87       55.55     10.08 o
  -9  -1   9      252.70      275.02     30.06 o
  -8  -1   9      185.61      218.38     11.33 o
  -7  -1   9      144.32      132.02     10.61 o
  -6  -1   9      602.56      609.90     21.00 o
  -5  -1   9      661.32      690.20     19.81 o
  -4  -1   9        6.22        8.22      3.70 o
  -3  -1   9       20.54       18.19      3.40 o
  -2  -1   9       48.47       50.77      3.24 o
  -1  -1   9       68.20       63.42      5.09 o
   0  -1   9       35.89       35.62      6.18 o
   1  -1   9      735.21      755.35     24.89 o
   2  -1   9      713.69      726.44     28.31 o
   3  -1   9      202.83      192.27     10.99 o
   4  -1   9     1011.57     1056.22     39.04 o
   5  -1   9      349.43      397.92     24.37 o
   6  -1   9       36.67       37.99      4.78 o
   7  -1   9      210.68      246.23     15.38 o
   8  -1   9      101.71      103.20      7.41 o
   9  -1   9       66.68       57.82      6.66 o
  10  -1   9       15.43       10.88      6.87 o
 -11   0   9        5.45        8.03     14.09 o
 -10   0   9        5.65        0.00     15.84 o
  -9   0   9        1.63        2.89      5.02 o
  -8   0   9       23.51       21.48      7.47 o
  -7   0   9       21.74       11.88      4.89 o
  -6   0   9       33.99       39.16      4.36 o
  -5   0   9      549.11      572.06     19.30 o
  -4   0   9        0.02        2.33      4.39 o
  -3   0   9      262.41      233.97      8.37 o
  -2   0   9     2279.99     2338.18     54.20 o
  -1   0   9      447.28      454.92     11.07 o
   0   0   9       19.80       20.59      3.49 o
   1   0   9       32.74       19.69      3.81 o
   2   0   9      634.40      655.65     24.97 o
   3   0   9       28.19       26.36      4.11 o
   4   0   9       42.80       46.35      4.36 o
   5   0   9      468.03      411.22     17.66 o
   6   0   9       26.59       29.80      5.14 o
   7   0   9      936.54      955.34     40.75 o
   8   0   9      154.68      171.99     10.65 o
   9   0   9        0.15        9.09      6.40 o
  10   0   9       19.57       24.15      9.43 o
 -10   1   9       68.15       61.01     16.31 o
  -9   1   9      254.49      252.40     18.58 o
  -8   1   9      180.82      203.08     13.24 o
  -7   1   9      143.35      130.18     10.30 o
  -6   1   9      604.24      637.49     20.33 o
  -5   1   9      659.15      726.71     29.59 o
  -4   1   9        6.74        8.44      2.98 o
  -3   1   9       19.84       13.81      3.16 o
  -2   1   9       48.48       52.12      4.68 o
  -1   1   9       69.87       72.47      3.95 o
   0   1   9       37.73       36.70      4.27 o
   1   1   9      750.80      781.99     20.23 o
   2   1   9      705.41      715.33     22.77 o
   3   1   9      205.23      195.72      9.74 o
   4   1   9     1030.96     1058.91     43.76 o
   5   1   9      357.89      402.71     35.90 o
   6   1   9       37.02       28.75      8.12 o
   7   1   9      214.27      235.20     14.69 o
   8   1   9       98.92      105.25     10.80 o
   9   1   9       66.39       52.57      9.90 o
  10   1   9       15.92        3.68      5.35 o
 -10   2   9       19.92       22.39      9.28 o
  -9   2   9      128.57      110.58     15.56 o
  -8   2   9      185.72      191.15     18.98 o
  -7   2   9       24.60       13.86      5.65 o
  -6   2   9      201.38      188.49     11.47 o
  -5   2   9      199.19      212.00     12.49 o
  -4   2   9       59.61       47.55      4.40 o
  -3   2   9      174.27      179.01      8.98 o
  -2   2   9      620.02      603.89     17.12 o
  -1   2   9      169.64      169.70     11.49 o
   0   2   9      238.10      232.20     10.26 o
   1   2   9      118.35      102.83      6.70 o
   2   2   9      722.93      732.91     26.57 o
   3   2   9      169.58      162.41     10.97 o
   4   2   9        2.64        5.18      5.20 o
   5   2   9      229.22      218.18     13.70 o
   6   2   9       10.89        7.67      5.78 o
   7   2   9      244.11      271.18     18.58 o
   8   2   9      177.48      188.33     14.60 o
   9   2   9       58.45       47.61      8.98 o
  -8   3   9      456.78      488.04     26.08 o
  -7   3   9       73.48       64.82      6.87 o
  -6   3   9      145.46      149.04     13.02 o
  -5   3   9       87.43       98.54      8.48 o
  -4   3   9       42.62       51.54      7.34 o
  -3   3   9      223.80      195.66     10.40 o
  -2   3   9      133.50      118.33      7.29 o
  -1   3   9      167.59      152.80      8.50 o
   0   3   9        7.41        3.38      4.74 o
   1   3   9      160.49      162.78     10.66 o
   2   3   9      806.82      821.48     35.32 o
   3   3   9       74.20       99.70     12.01 o
   4   3   9      123.38      132.36      8.70 o
   5   3   9       68.76       84.50     14.12 o
   6   3   9       32.88       26.22      8.77 o
   7   3   9       16.85       23.61     10.04 o
   8   3   9       83.91       74.07      9.60 o
  -6   4   9       19.92        6.41      9.10 o
  -5   4   9      279.05      290.73     17.20 o
  -4   4   9       46.10       38.41      5.94 o
  -3   4   9       43.75       36.71      6.60 o
  -2   4   9      464.79      500.15     20.56 o
  -1   4   9      108.30      100.58      6.30 o
   0   4   9        5.98        5.66      5.81 o
   1   4   9       13.75        9.50      2.86 o
   2   4   9       31.01       31.68      6.16 o
   3   4   9        5.71        1.85      5.93 o
   4   4   9       18.19       18.04      8.98 o
   5   4   9       85.74       56.38      8.56 o
   6   4   9       15.68       15.16      7.50 o
  -2   5   9       18.87       24.00      7.25 o
  -1   5   9       84.74       81.30     10.81 o
   0   5   9       96.50       91.87     13.58 o
   1   5   9       53.10       54.63     11.85 o
   2   5   9      136.15      136.98     17.71 o
  -4  -4  10       45.92       58.08     10.59 o
  -3  -4  10      108.82       83.53     27.07 o
  -1  -4  10        9.82        0.00     15.46 o
   0  -4  10      122.81      103.86     18.11 o
   1  -4  10       33.47       21.86     11.10 o
   2  -4  10       28.88       15.54     15.72 o
  -6  -3  10      243.84      211.65     39.46 o
  -5  -3  10       13.40        5.78      6.27 o
  -4  -3  10      150.99      137.20     14.80 o
  -3  -3  10      147.09      127.12     13.73 o
  -2  -3  10        5.02       11.93      6.49 o
  -1  -3  10       74.43       74.17      9.33 o
   0  -3  10       11.94        7.43      5.44 o
   1  -3  10      118.52      166.04     18.45 o
   2  -3  10       20.12       19.13     17.51 o
   3  -3  10      151.96      104.97     23.57 o
   4  -3  10       66.49       88.40     15.97 o
  -8  -2  10       29.07       21.10      8.20 o
  -7  -2  10      170.90      139.63     24.43 o
  -6  -2  10      293.54      305.93     14.53 o
  -5  -2  10       47.74       45.07      7.42 o
  -4  -2  10      193.54      182.70     12.28 o
  -3  -2  10       32.07       45.78      7.45 o
  -2  -2  10       54.05       57.55      8.22 o
  -1  -2  10      444.91      447.25     23.63 o
   0  -2  10      236.88      237.64     18.24 o
   1  -2  10      169.72      139.82     31.35 o
   2  -2  10      239.99      265.97     24.94 o
   3  -2  10      618.90      583.95     38.18 o
   4  -2  10      461.90      487.43     41.68 o
   5  -2  10       44.76       40.14     12.98 o
   6  -2  10       10.54       11.19      8.71 o
   7  -2  10       22.05       17.51      4.44 o
   8  -2  10       16.18       14.01      7.77 o
   9  -2  10       13.48        3.42     11.53 o
  -9  -1  10       94.90       76.10     11.87 o
  -8  -1  10       38.15       43.22      8.35 o
  -7  -1  10      262.87      255.80     15.81 o
  -6  -1  10      400.78      437.26     18.07 o
  -5  -1  10       21.13       19.36      4.49 o
  -4  -1  10      739.18      774.61     22.00 o
  -3  -1  10      639.87      644.08     18.25 o
  -2  -1  10       20.98        7.36      3.42 o
  -1  -1  10       55.85       53.03      3.46 o
   0  -1  10      934.10      921.28     36.33 o
   1  -1  10      262.91      265.43     14.68 o
   2  -1  10       78.70       85.32      9.10 o
   3  -1  10      410.93      406.35     29.16 o
   4  -1  10      257.04      245.12     12.28 o
   5  -1  10      178.28      163.26     11.31 o
   6  -1  10      547.36      580.39     25.98 o
   7  -1  10      311.28      349.46     16.09 o
   8  -1  10       42.85       49.34      5.55 o
   9  -1  10       73.80       86.36     11.90 o
 -10   0  10      106.72      104.81     16.56 o
  -9   0  10       56.31       46.40      9.34 o
  -8   0  10       25.35       20.91      4.43 o
  -7   0  10      627.26      659.52     32.13 o
  -6   0  10      110.61       92.26     10.87 o
  -5   0  10       48.62       52.47      4.86 o
  -4   0  10       89.19       87.83      5.56 o
  -3   0  10       27.62       20.75      3.74 o
  -2   0  10       11.19        9.94      2.80 o
  -1   0  10       49.12       51.04      3.39 o
   0   0  10     1272.07     1282.79     39.27 o
   1   0  10      461.06      482.99     14.88 o
   2   0  10      284.83      301.61     12.91 o
   3   0  10      712.74      718.70     26.98 o
   4   0  10       54.25       58.18      4.74 o
   5   0  10       71.41       71.02      4.87 o
   6   0  10       30.83       38.27      5.79 o
   7   0  10       60.96       56.64      5.83 o
   8   0  10      203.71      180.15     17.22 o
   9   0  10       12.40       11.38      5.85 o
  10   0  10      202.26      142.39     32.17 o
 -10   1  10       25.09       12.46     12.61 o
  -9   1  10       94.51       87.80     12.64 o
  -8   1  10       38.07       45.18      7.53 o
  -7   1  10      260.74      248.85     19.85 o
  -6   1  10      407.31      450.76     20.88 o
  -5   1  10       21.10       15.09      4.76 o
  -4   1  10      742.84      764.27     26.30 o
  -3   1  10      646.91      639.64     24.74 o
  -2   1  10       20.21       21.91      2.97 o
  -1   1  10       60.04       62.42      4.85 o
   0   1  10      942.72      935.89     29.11 o
   1   1  10      264.52      270.37     13.21 o
   2   1  10       77.39       93.76      9.28 o
   3   1  10      419.41      447.57     19.16 o
   4   1  10      258.18      259.93     12.05 o
   5   1  10      179.24      180.39     14.13 o
   6   1  10      558.19      549.90     31.66 o
   7   1  10      315.37      338.76     18.61 o
   8   1  10       42.10       38.47      7.31 o
   9   1  10       71.95       96.43     26.03 o
  -9   2  10      325.55      296.90     48.51 o
  -8   2  10       28.85       27.99      8.26 o
  -7   2  10      178.44      181.55     12.88 o
  -6   2  10      290.65      306.16     14.50 o
  -5   2  10       49.87       40.52      4.98 o
  -4   2  10      195.52      182.97     10.36 o
  -3   2  10       31.09       34.00      5.18 o
  -2   2  10       51.81       49.62      4.23 o
  -1   2  10      448.60      439.83     14.13 o
   0   2  10      236.87      235.31     11.57 o
   1   2  10      172.43      167.08     11.45 o
   2   2  10      237.30      240.17     23.92 o
   3   2  10      635.07      622.09     28.88 o
   4   2  10      468.49      429.03     25.00 o
   5   2  10       45.87       61.00      8.86 o
   6   2  10       11.66       18.01      8.85 o
   7   2  10       22.69       19.55     14.15 o
   8   2  10       16.65       13.75      8.21 o
   9   2  10       11.95        6.37     12.88 o
  -8   3  10      138.87      121.29     21.42 o
  -7   3  10       40.40       26.87      6.52 o
  -6   3  10      239.92      247.92     16.93 o
  -5   3  10       12.66       13.06      5.07 o
  -4   3  10      154.89      151.09      7.82 o
  -3   3  10      153.71      149.83     10.98 o
  -2   3  10        5.52        7.41      3.57 o
  -1   3  10       74.97       68.58      4.31 o
   0   3  10       12.92       26.08      6.90 o
   1   3  10      114.29      118.19      8.72 o
   2   3  10       20.18        9.84      7.23 o
   3   3  10      154.72      161.37     10.15 o
   4   3  10       61.79       80.45     10.32 o
   5   3  10       28.52       35.25      8.96 o
   6   3  10       61.63       77.84      9.87 o
   7   3  10      107.46      106.35     13.22 o
  -5   4  10       36.65       36.38     11.28 o
  -4   4  10       44.83       35.77      7.15 o
  -3   4  10      110.13      126.50     13.85 o
  -2   4  10       60.03       79.35      9.38 o
  -1   4  10       10.62       17.29     10.85 o
   0   4  10      121.95      128.18     13.94 o
   1   4  10       34.15       30.78      7.54 o
   2   4  10       30.93       31.19      7.81 o
   3   4  10      182.11      171.27     15.76 o
   4   4  10       11.76        8.23      9.16 o
   5   4  10       58.30       52.44      7.30 o
  -3  -4  11      118.52      105.22     21.27 o
  -2  -4  11       10.59       25.96     11.79 o
  -1  -4  11       31.96       29.21     13.15 o
   0  -4  11      110.98      124.87     22.21 o
   1  -4  11       18.81        0.00     11.02 o
  -5  -3  11       39.07       28.87     10.42 o
  -4  -3  11      102.09       91.90     19.30 o
  -3  -3  11        8.35       15.20      7.26 o
  -2  -3  11      346.90      335.41     29.89 o
  -1  -3  11      138.36      109.56     12.68 o
   0  -3  11        4.69        0.00      9.05 o
   1  -3  11      153.41      141.10     16.40 o
   2  -3  11      271.62      308.33     32.88 o
   3  -3  11       10.11        0.00      6.83 o
  -7  -2  11      436.24      412.96     45.01 o
  -6  -2  11       11.50        5.15     29.72 o
  -5  -2  11      274.66      285.92     19.29 o
  -4  -2  11       19.36       21.16      6.07 o
  -3  -2  11       31.43       31.17      9.40 o
  -2  -2  11       93.21       74.06     10.10 o
  -1  -2  11       83.13       64.19     11.52 o
   0  -2  11       57.65       53.92      8.86 o
   1  -2  11       17.11        9.82      9.57 o
   2  -2  11      493.03      535.35     48.85 o
   3  -2  11       56.10       54.66     11.87 o
   4  -2  11      262.42      283.90     27.42 o
   5  -2  11      275.07      286.72     55.60 o
  -8  -1  11      196.01      214.98     25.79 o
  -7  -1  11       22.85       25.97      6.95 o
  -6  -1  11      137.53      128.55     12.09 o
  -5  -1  11       10.87       12.48      4.17 o
  -4  -1  11        6.61        6.10      3.77 o
  -3  -1  11        0.69        1.84      3.09 o
  -2  -1  11      228.03      256.40      9.85 o
  -1  -1  11     1094.34     1145.81     49.30 o
   0  -1  11        2.66        3.34      3.40 o
   1  -1  11      147.50      174.78     19.00 o
   2  -1  11      540.91      579.88     29.85 o
   3  -1  11      214.47      208.04     12.19 o
   4  -1  11       63.13       67.88      6.83 o
   5  -1  11       73.29       64.12      7.78 o
   6  -1  11       27.47       19.75      5.10 o
   7  -1  11      203.05      202.44     10.24 o
   8  -1  11      116.63      101.96     17.59 o
   9  -1  11      101.17       72.68     20.16 o
  -9   0  11       43.37       59.42     12.49 o
  -8   0  11       69.79       69.85      8.33 o
  -7   0  11      101.07       96.20      8.26 o
  -6   0  11      111.83      114.96      9.84 o
  -5   0  11     1463.52     1555.63     50.89 o
  -4   0  11      343.49      352.41     14.43 o
  -3   0  11       18.10       23.13      3.51 o
  -2   0  11       17.17       12.88      3.59 o
  -1   0  11     1511.84     1522.95     52.42 o
   0   0  11       89.36       86.60      6.21 o
   1   0  11       30.03       30.99      3.55 o
   2   0  11      648.80      703.34     29.65 o
   3   0  11       19.64       13.77      3.16 o
   4   0  11      201.13      208.76      9.42 o
   5   0  11      404.20      440.04     19.44 o
   6   0  11      152.72      159.31      9.17 o
   7   0  11        5.09        2.99      4.67 o
   8   0  11      839.22      899.52     48.54 o
   9   0  11        7.00        3.89      9.27 o
  -9   1  11       70.82       60.39     11.56 o
  -8   1  11      198.59      212.71     15.77 o
  -7   1  11       23.04       22.48      5.85 o
  -6   1  11      138.94      136.02     10.57 o
  -5   1  11       10.25        4.44      4.53 o
  -4   1  11        6.47        9.31      3.73 o
  -3   1  11        0.62        4.37      3.35 o
  -2   1  11      219.85      228.48     10.86 o
  -1   1  11     1099.48     1208.93     36.05 o
   0   1  11        2.50        2.85      3.12 o
   1   1  11      151.41      153.28      7.74 o
   2   1  11      549.48      544.55     23.41 o
   3   1  11      217.83      218.04     11.52 o
   4   1  11       61.91       54.19      7.07 o
   5   1  11       73.10       68.08      7.42 o
   6   1  11       27.70       19.54      6.95 o
   7   1  11      202.82      182.60     19.07 o
   8   1  11      115.67      108.50     11.49 o
   9   1  11      104.69       92.91     20.97 o
  -8   2  11      203.59      183.04     15.89 o
  -7   2  11      425.43      425.78     23.68 o
  -6   2  11       11.97       13.54      4.53 o
  -5   2  11      275.62      272.94     14.32 o
  -4   2  11       22.83       27.26      5.05 o
  -3   2  11       30.11       30.31      4.68 o
  -2   2  11       97.16       87.65      7.68 o
  -1   2  11       84.75       76.83      5.39 o
   0   2  11       56.18       59.76      7.06 o
   1   2  11       18.55       20.20      4.71 o
   2   2  11      494.31      509.71     22.94 o
   3   2  11       56.22       56.97     10.07 o
   4   2  11      265.93      266.03     17.02 o
   5   2  11      278.82      299.79     19.58 o
   6   2  11       54.05       50.49      8.67 o
   7   2  11       17.38        0.00     23.74 o
   8   2  11       31.06       19.20     14.39 o
  -7   3  11       40.98       31.19     18.36 o
  -6   3  11      190.99      183.24     14.14 o
  -5   3  11       38.99       49.03      7.29 o
  -4   3  11       98.52      105.58      7.61 o
  -3   3  11        9.15        5.90      3.40 o
  -2   3  11      354.13      328.27     17.28 o
  -1   3  11      138.75      142.22      8.59 o
   0   3  11        5.34        2.37      6.07 o
   1   3  11      157.05      166.93     17.09 o
   2   3  11      264.04      282.29     14.79 o
   3   3  11       11.04        0.00      6.07 o
   4   3  11      122.83      100.07     10.03 o
   5   3  11       13.84       20.61      8.81 o
   6   3  11        3.04        0.00      7.01 o
  -4   4  11       68.91      100.41     18.36 o
  -3   4  11      118.44      117.87     11.81 o
  -2   4  11       10.25       23.21     11.47 o
  -1   4  11       32.90       42.82     16.59 o
   0   4  11      110.80      116.00     18.13 o
   1   4  11       17.09       13.43      9.71 o
   2   4  11      174.47      184.29     17.32 o
   3   4  11       52.22       47.80     13.27 o
   4   4  11       95.37       77.73     11.93 o
   0  -4  12      122.43       93.78     40.48 o
  -4  -3  12       85.00       96.51     24.34 o
  -3  -3  12       13.18        4.44     12.13 o
  -2  -3  12        1.88       12.90      7.60 o
  -1  -3  12       31.97       17.85      9.40 o
   0  -3  12      116.56      140.33     19.90 o
   1  -3  12      245.01      212.16     32.37 o
  -6  -2  12      200.50      208.23     23.23 o
  -5  -2  12       72.25       73.68     14.78 o
  -4  -2  12        0.86        7.40      6.62 o
  -3  -2  12      209.68      203.70     20.57 o
  -2  -2  12      105.28      116.59     11.83 o
  -1  -2  12      168.51      164.19     14.22 o
   0  -2  12      602.57      611.87     36.62 o
   1  -2  12       77.83      103.86     14.78 o
   2  -2  12      103.74      126.58     21.95 o
   3  -2  12       31.68       37.07     12.73 o
  -8  -1  12       56.26       85.32     12.73 o
  -7  -1  12       44.78       41.51     16.45 o
  -6  -1  12      394.23      379.62     23.07 o
  -5  -1  12       38.20       48.20      6.89 o
  -4  -1  12       16.93       14.62      4.23 o
  -3  -1  12      114.91      110.68      8.58 o
  -2  -1  12        4.30        0.62      5.25 o
  -1  -1  12       62.33       57.53      6.83 o
   0  -1  12      317.15      317.31     16.83 o
   1  -1  12      154.52      179.50     15.67 o
   2  -1  12        1.13        0.00      3.01 o
   3  -1  12      357.97      364.79     22.16 o
   4  -1  12      290.38      296.84     15.78 o
   5  -1  12       27.57        8.02      8.80 o
   6  -1  12       51.05       44.02      8.04 o
   7  -1  12       50.92       67.18     10.15 o
   8  -1  12       74.83       62.18     39.54 o
  -8   0  12        0.01        0.00      5.50 o
  -7   0  12       31.88       51.46     10.84 o
  -6   0  12       90.61      110.45      9.59 o
  -5   0  12       26.09       35.77      5.13 o
  -4   0  12      193.40      193.96      9.72 o
  -3   0  12      523.57      509.49     22.48 o
  -2   0  12      273.23      276.87     14.02 o
  -1   0  12      178.44      204.41     14.19 o
   0   0  12        0.84        9.30      4.39 o
   1   0  12      612.37      647.67     26.26 o
   2   0  12      108.92      131.33      8.47 o
   3   0  12        1.60        4.65      3.30 o
   4   0  12      118.66      103.49      8.71 o
   5   0  12       19.45       14.09      3.24 o
   6   0  12      138.94      150.50     11.27 o
   7   0  12      522.58      543.66     36.29 o
   8   0  12       25.69       31.49     11.68 o
  -8   1  12       53.53       40.47      9.19 o
  -7   1  12       42.81       28.74      5.79 o
  -6   1  12      392.29      398.44     19.77 o
  -5   1  12       35.42       35.53      5.89 o
  -4   1  12       17.19       13.98      4.22 o
  -3   1  12      114.09      102.74     10.78 o
  -2   1  12        4.24        1.67      3.99 o
  -1   1  12       62.20       60.01     10.19 o
   0   1  12      310.98      335.69     14.10 o
   1   1  12      150.63      173.64     10.96 o
   2   1  12        0.96        0.00      4.31 o
   3   1  12      357.43      363.56     17.77 o
   4   1  12      296.51      321.79     18.21 o
   5   1  12       28.64       17.11      6.50 o
   6   1  12       48.66       61.73      8.11 o
   7   1  12       52.51       55.33     10.96 o
   8   1  12       74.73       39.97     13.34 o
  -7   2  12       37.37       24.87      6.64 o
  -6   2  12      197.03      213.88     17.31 o
  -5   2  12       70.61       64.71      7.59 o
  -4   2  12        1.12        0.00      4.16 o
  -3   2  12      210.80      212.90     11.37 o
  -2   2  12      114.45      106.40     10.00 o
  -1   2  12      168.48      177.15     15.66 o
   0   2  12      597.77      601.75     25.61 o
   1   2  12       78.39       55.44      7.60 o
   2   2  12      101.12      112.66      9.78 o
   3   2  12       30.86       19.81      5.80 o
   4   2  12       66.45       67.63     12.44 o
   5   2  12       27.55       20.27     11.70 o
   6   2  12        6.55        8.76     11.97 o
   7   2  12      158.97      156.00     16.46 o
  -5   3  12        9.54        3.30     13.96 o
  -4   3  12       86.49       89.68     15.13 o
  -3   3  12       13.57        7.73      7.53 o
  -2   3  12        1.47        2.18      5.77 o
  -1   3  12       30.33       26.30      9.86 o
   0   3  12      118.11      111.08     14.39 o
   1   3  12      242.43      238.41     20.60 o
   2   3  12       86.59      101.64     13.28 o
   3   3  12      330.59      327.88     23.12 o
   4   3  12      129.67      136.83     14.38 o
   5   3  12       15.87        5.02      9.80 o
  -1   4  12      102.63      109.76     12.95 o
   0   4  12      123.98      134.61     13.51 o
  -3  -3  13       31.63       19.47     12.38 o
  -2  -3  13       22.42       44.93     17.94 o
  -1  -3  13      103.25       87.54     16.23 o
   0  -3  13       26.10        1.02     12.81 o
  -5  -2  13       30.99       21.52      7.43 o
  -4  -2  13       20.18       12.62      8.13 o
  -3  -2  13       15.41       15.80     10.16 o
  -2  -2  13       40.25       19.90      9.74 o
  -1  -2  13      395.40      417.20     38.42 o
   0  -2  13       62.54       47.20     10.98 o
   1  -2  13       49.01       18.36     12.04 o
  -7  -1  13      219.34      205.24     25.11 o
  -6  -1  13       79.47       73.58      9.56 o
  -5  -1  13      196.86      183.08     13.47 o
  -4  -1  13      170.34      171.09     11.23 o
  -3  -1  13       99.79      103.06      8.69 o
  -2  -1  13       45.84       44.18      7.41 o
  -1  -1  13       51.04       45.50      7.13 o
   0  -1  13      202.52      156.42     14.63 o
   1  -1  13       71.19       65.77      9.91 o
   2  -1  13       64.34       48.74      9.84 o
   3  -1  13      116.31       74.90     24.09 o
   4  -1  13       20.07        9.58      7.19 o
   5  -1  13      201.30      222.48     24.60 o
   6  -1  13      151.94      151.57     18.20 o
  -7   0  13        0.95        0.00      4.70 o
  -6   0  13       18.86       20.13      6.58 o
  -5   0  13       36.59       45.78      7.82 o
  -4   0  13        0.68        3.49      4.15 o
  -3   0  13       50.18       48.86      7.90 o
  -2   0  13       24.67       33.00      6.34 o
  -1   0  13      232.55      241.80     14.73 o
   0   0  13      391.17      417.86     23.45 o
   1   0  13       13.29       13.75      5.92 o
   2   0  13      125.47      115.02     16.42 o
   3   0  13        6.94        4.09      3.49 o
   4   0  13       62.60       61.92      4.72 o
   5   0  13        3.70        2.33      3.66 o
   6   0  13        0.00        0.00     12.94 o
   7   0  13       20.15       31.15     18.17 o
  -7   1  13      218.83      233.85     16.40 o
  -6   1  13       77.39       60.41      7.75 o
  -5   1  13      196.94      177.31     12.76 o
  -4   1  13      169.82      169.13     11.58 o
  -3   1  13       93.58      103.90      7.38 o
  -2   1  13       47.77       47.38      5.23 o
  -1   1  13       49.48       45.46      6.19 o
   0   1  13      204.16      197.62      9.85 o
   1   1  13       70.00       67.42      7.34 o
   2   1  13       64.19       67.76      7.90 o
   3   1  13      120.24      116.80     10.58 o
   4   1  13       20.12       17.37      7.34 o
   5   1  13      205.02      213.62     19.15 o
   6   1  13      151.64      166.75     14.65 o
  -6   2  13      200.20      180.68     18.23 o
  -5   2  13       31.46       19.40     10.72 o
  -4   2  13       21.13       15.44     17.40 o
  -3   2  13       14.18       21.52     16.43 o
  -2   2  13       39.96       32.81      5.34 o
  -1   2  13      389.59      427.07     21.33 o
   0   2  13       65.43       62.15      5.61 o
   1   2  13       48.95       39.19      8.42 o
   2   2  13      457.65      490.77     29.10 o
   3   2  13      211.55      212.47     18.96 o
   4   2  13       39.69       21.21      9.59 o
   5   2  13      149.93      116.04     12.25 o
  -3   3  13       32.27       34.01      9.41 o
  -2   3  13       22.13       16.66     12.76 o
  -1   3  13      102.92       91.48     11.56 o
   0   3  13       25.54       15.30     10.25 o
   1   3  13      229.90      205.02     20.22 o
   2   3  13       64.75       46.02     10.22 o
   3   3  13      122.60      110.44     21.45 o
  -4  -2  14       77.74       40.23     10.42 o
  -3  -2  14        0.36        0.00      9.65 o
  -2  -2  14       66.53       78.32     19.99 o
  -5  -1  14       99.53       91.16     14.30 o
  -4  -1  14       82.94       83.69      8.15 o
  -3  -1  14       68.46       80.86      9.55 o
  -2  -1  14       92.80       90.38     10.12 o
  -1  -1  14      278.93      260.74     17.90 o
   0  -1  14      212.52      210.95     24.21 o
   1  -1  14      168.42      186.62     20.41 o
   2  -1  14        8.14       15.29      7.52 o
   3  -1  14        4.56        0.00      7.26 o
   4  -1  14        3.98        0.00      5.47 o
   5  -1  14        1.28        0.00     16.14 o
  -6   0  14       54.40       48.91      8.91 o
  -5   0  14      262.72      224.63     22.68 o
  -4   0  14        3.09        0.30      3.73 o
  -3   0  14       40.55       45.24      6.11 o
  -2   0  14       41.55       52.37     14.67 o
  -1   0  14      149.84      154.76     12.24 o
   0   0  14       30.84       36.09      4.77 o
   1   0  14       35.54       32.24     12.17 o
   2   0  14      116.92      122.04     10.31 o
   3   0  14        9.59       11.70     15.25 o
   4   0  14      121.83      104.95     20.41 o
   5   0  14       21.14        6.40     12.68 o
  -5   1  14      101.59       93.08     12.17 o
  -4   1  14       84.54       75.89      8.60 o
  -3   1  14       69.62       72.90     13.68 o
  -2   1  14       96.38      100.53     11.70 o
  -1   1  14      279.62      295.16     18.95 o
   0   1  14      216.38      223.34     17.83 o
   1   1  14      166.68      165.29     12.73 o
   2   1  14        9.38        9.54     12.21 o
   3   1  14        4.69        9.07      5.53 o
   4   1  14        4.02        6.21      7.37 o
   5   1  14        1.15        4.86     13.43 o
  -4   2  14       76.69       76.42     16.90 o
  -3   2  14        0.58        2.02     12.34 o
  -2   2  14       65.88       62.00     10.32 o
  -1   2  14       64.51       80.04     14.71 o
   0   2  14       39.49       58.15     14.49 o
   1   2  14      132.67      140.11     13.66 o
   2   2  14       53.28       57.73      9.40 o
   3   2  14       27.96       23.56     13.59 o
  -3  -1  15       71.85       36.04     13.67 o
  -2  -1  15      226.44      176.71     35.96 o
  -1  -1  15       28.74       28.87      9.22 o
   0  -1  15      295.26      278.92     63.80 o
   1  -1  15       73.82       66.62     16.48 o
   2  -1  15       82.30       89.68     16.65 o
  -4   0  15      142.83      139.49     18.36 o
  -3   0  15      259.86      242.79     38.46 o
  -2   0  15       48.84       54.63      7.32 o
  -1   0  15        2.55        0.00      5.51 o
   0   0  15       10.38       20.85      9.15 o
   1   0  15       39.68       44.84     15.03 o
   2   0  15        6.36        9.02     11.78 o
   3   0  15        3.19        0.48      6.39 o
  -3   1  15       72.46       18.88     32.71 o
  -2   1  15      225.92      191.88     30.49 o
  -1   1  15       30.09       31.53      7.50 o
   0   1  15      287.69      315.71     22.77 o
   1   1  15       76.42       55.66      7.59 o
   2   1  15       79.59       56.85      8.60 o
 
